# Supplementary material for: Stress-induced protein disaggregation in the endoplasmic reticulum catalysed by BiP
Source: Nat Commun. 2022 May 6;13:2501. doi: 10.1038/s41467-022-30238-2 (PMC9076838; doi:10.1038/s41467-022-30238-2)
Supplement: Supplementary file 10 — Source Data [file 41467_2022_30238_MOESM10_ESM.xlsx]

## Sheet: Fig. 1b,c
Normalised autocorrelation function (G(τ)-1) from fluorescence correlation spectroscopy measurements of purified, native or heat-aggregated HT-aggr (K73T) probe or HaloTag wild type (HT-WT), labelled with the solvatochromic fluorophore P1
FCS-fit_1 Halo tag K73T labelled with P1						FCS-fit_3 Halo tag WT labelled with P1						FCS-fit_6 Halo tag K73T labelled with P1 and aggregated (heated to 90C)						FCS-fit_8 Halo tag WT labelled with P1 and aggregated (heated to 90C)
FCS	Fitting	Results				FCS	Fitting	Results				FCS	Fitting	Results				FCS	Fitting	Results
VEff[fl]	=	1.71				VEff[fl]	=	1.71				VEff[fl]	=	1.39				VEff[fl]	=	1.39
z0[µm]	=	2.615				z0[µm]	=	2.615				z0[µm]	=	2				z0[µm]	=	2
w0[µm]	=	0.343				w0[µm]	=	0.343				w0[µm]	=	0.353				w0[µm]	=	0.353
r1	=	0.0241	-0.0699			r1	=	0.0216	-0.1323			r1	=	2.7184	-0.4146			r1	=	0.2817	-0.2006
t1[ms]	=	0.3915	-898.479			t1[ms]	=	0.2533	-811.245			t1[ms]	=	6.0607	-10682.7			t1[ms]	=	10.5613	-77502.7
D1[µm≤/s]	=	75	-172069			D1[µm≤/s]	=	115.9	-371141			D1[µm≤/s]	=	5.1	-9072.7			D1[µm≤/s]	=	2.95	-21676.3
<N>	=	41	-120			<N>	=	46	-284			<N>	=	0.368	-0.056			r2	=	0.2361	-0.201
<C>[nM]	=	40	-117			<C>[nM]	=	45	-275			<C>[nM]	=	0.439	-0.067			t2[ms]	=	0.2955	-121.421
k=z0/w0	=	7.633				k=z0/w0	=	7.633				k=z0/w0	=	5.663				D2[µm≤/s]	=	105.6	-43379.2
				normalized						normalized						normalized		<N>	=	1.9	-1.1
t[ms]	Ex.	Fit	Resids.	Ex.	Fit	t[ms]	Ex.	Fit	Resids.	Ex.	Fit	t[ms]	Ex.	Fit	Resids.	Ex.	Fit	<C>[nM]	=	2.3	-1.3
0.00045	0.081	0.0241	0.5636	3.361	1	0.00045	0.1394	0.0216	1.5987	6.4537	1	0.00045	2.9808	2.7182	0.3668	1.09653	0.999926	k=z0/w0	=	5.663
0.00055	0.0945	0.0241	0.5804	3.92116	1	0.00055	-0.1419	0.0216	-1.7694	-6.56944	1	0.00055	2.9017	2.7181	0.6046	1.06743	0.99989					normalized
0.00065	-0.0519	0.0241	-0.8486	-2.15353	1	0.00065	-0.024	0.0215	-0.8222	-1.11111	0.99537	0.00065	2.9588	2.7181	0.2218	1.08843	0.99989	t[ms]	Ex.	Fit	Resids.	Ex.	Fit
0.00075	0.0413	0.0241	0.2569	1.71369	1	0.00075	0.1055	0.0215	1.4729	4.88426	0.99537	0.00075	2.7869	2.7181	0.1921	1.0252	0.99989	0.00045	0.5279	0.5174	0.0257	1.01951	0.999228
0.0009	-0.0375	0.024	-1.1188	-1.55602	0.995851	0.0009	0.1277	0.0215	2.3467	5.91204	0.99537	0.0009	2.7003	2.718	-0.0231	0.993342	0.999853	0.00055	0.6146	0.5173	0.1782	1.18694	0.999034
0.0011	0.0387	0.024	0.2347	1.60581	0.995851	0.0011	0.0287	0.0215	0.1959	1.3287	0.99537	0.0011	2.7645	2.7179	0.1324	1.01696	0.999816	0.00065	0.2495	0.5173	-0.575	0.481846	0.999034
0.0013	0.0412	0.024	0.2827	1.70954	0.995851	0.0013	0.0644	0.0215	0.4544	2.98148	0.99537	0.0013	2.9018	2.7178	0.1953	1.06747	0.999779	0.00075	0.5562	0.5172	0.0882	1.07416	0.998841
0.0015	0.0464	0.024	0.2803	1.92531	0.995851	0.0015	-0.0253	0.0215	-1.3367	-1.1713	0.99537	0.0015	2.9651	2.7177	1.4086	1.09075	0.999742	0.0009	0.6691	0.517	0.3479	1.2922	0.998455
0.0017	0.06	0.024	0.9301	2.48963	0.995851	0.0017	0.0539	0.0215	0.9566	2.49537	0.99537	0.0017	2.7618	2.7176	0.1039	1.01597	0.999706	0.0011	0.3917	0.5169	-0.4045	0.75647	0.998262
0.0019	0.0754	0.024	0.9291	3.12863	0.995851	0.0019	0.0527	0.0214	0.6556	2.43981	0.990741	0.0019	3.0666	2.7175	0.8219	1.12809	0.999669	0.0013	0.632	0.5167	0.2104	1.22055	0.997876
0.0021	0.0456	0.024	0.7441	1.89212	0.995851	0.0021	0.0379	0.0214	0.247	1.75463	0.990741	0.0021	2.7319	2.7174	0.0188	1.00497	0.999632	0.0015	0.3902	0.5165	-0.5022	0.753573	0.997489
0.0023	0.0396	0.024	0.4251	1.64315	0.995851	0.0023	0.048	0.0214	0.7982	2.22222	0.990741	0.0023	2.8227	2.7174	0.2208	1.03837	0.999632	0.0017	0.5622	0.5164	0.1345	1.08575	0.997296
0.0026	0.0379	0.0239	0.1779	1.57261	0.991701	0.0026	0.1071	0.0214	0.9706	4.95833	0.990741	0.0026	2.6369	2.7172	-0.1397	0.970019	0.999559	0.0019	0.6378	0.5162	0.4342	1.23175	0.99691
0.003	0.021	0.0239	-0.0571	0.871369	0.991701	0.003	0.0124	0.0213	-0.5939	0.574074	0.986111	0.003	2.8358	2.717	0.2464	1.04319	0.999485	0.0021	0.511	0.5161	-0.0115	0.986868	0.996717
0.0034	0.0177	0.0239	-0.0788	0.73444	0.991701	0.0034	0.0259	0.0213	0.3118	1.19907	0.986111	0.0034	2.8657	2.7169	0.3446	1.05419	0.999448	0.0023	0.518	0.5159	0.0099	1.00039	0.996331
0.0038	0.0299	0.0239	0.127	1.24066	0.991701	0.0038	0.0365	0.0213	0.2694	1.68981	0.986111	0.0038	2.854	2.7167	0.3448	1.04988	0.999375	0.0026	0.4092	0.5156	-0.675	0.790267	0.995751
0.0042	0.0494	0.0238	0.343	2.04979	0.987552	0.0042	0.0218	0.0212	0.0301	1.00926	0.981481	0.0042	2.7783	2.7165	0.1029	1.02204	0.999301	0.003	0.5419	0.5153	0.3009	1.04654	0.995172
0.0046	0.0297	0.0238	0.0678	1.23237	0.987552	0.0046	0.0363	0.0212	0.2874	1.68056	0.981481	0.0046	2.7576	2.7163	0.1012	1.01442	0.999227	0.0034	0.4297	0.515	-0.3115	0.829857	0.994593
0.005	0.0602	0.0238	0.3544	2.49793	0.987552	0.005	-0.0144	0.0212	-2.2801	-0.666667	0.981481	0.005	2.8478	2.7161	0.4204	1.0476	0.999154	0.0038	0.5563	0.5147	0.2249	1.07435	0.994013
0.0054	0.0199	0.0238	-0.1222	0.825726	0.987552	0.0054	0.015	0.0211	-0.2062	0.694444	0.976852	0.0054	2.8379	2.7159	0.3385	1.04396	0.99908	0.0042	0.5108	0.5143	-0.0212	0.986481	0.993241
0.006	0.0512	0.0237	0.368	2.12448	0.983402	0.006	0.0436	0.0211	0.7883	2.01852	0.976852	0.006	2.84	2.7157	0.3747	1.04473	0.999007	0.0046	0.3869	0.514	-0.7442	0.7472	0.992661
0.0068	0.0294	0.0237	0.1327	1.21992	0.983402	0.0068	0.0294	0.021	0.4174	1.36111	0.972222	0.0068	2.8397	2.7153	0.4823	1.04462	0.99886	0.005	0.5313	0.5137	0.0749	1.02607	0.992082
0.0076	0.0377	0.0236	0.181	1.56432	0.979253	0.0076	0.0102	0.021	-0.5465	0.472222	0.972222	0.0076	2.8636	2.7149	0.3829	1.05341	0.998712	0.0054	0.6379	0.5134	0.3321	1.23194	0.991503
0.0084	0.021	0.0236	-0.0721	0.871369	0.979253	0.0084	0.0025	0.0209	-0.7568	0.115741	0.967593	0.0084	2.7092	2.7146	-0.0139	0.996616	0.998602	0.006	0.4567	0.5129	-0.4304	0.882001	0.990537
0.0092	0.0337	0.0235	0.147	1.39834	0.975104	0.0092	-0.0231	0.0208	-1.4722	-1.06944	0.962963	0.0092	2.6459	2.7142	-0.2055	0.97333	0.998455	0.0068	0.546	0.5122	0.2677	1.05446	0.989185
0.01	0.0219	0.0235	-0.0884	0.908714	0.975104	0.01	0.0534	0.0208	0.6296	2.47222	0.962963	0.01	2.83	2.7139	0.3627	1.04105	0.998345	0.0076	0.4894	0.5116	-0.1308	0.945153	0.988026
0.0108	0.0354	0.0234	0.6119	1.46888	0.970954	0.0108	0.0809	0.0207	2.0073	3.74537	0.958333	0.0108	2.7284	2.7135	0.0585	1.00368	0.998197	0.0084	0.5778	0.5109	0.2593	1.11587	0.986674
0.0116	0.0477	0.0234	0.5808	1.97925	0.970954	0.0116	0.0551	0.0206	1.2335	2.55093	0.953704	0.0116	2.7348	2.7131	0.0771	1.00603	0.99805	0.0092	0.5459	0.5103	0.2603	1.05427	0.985516
0.0128	0.0194	0.0233	-0.3243	0.804979	0.966805	0.0128	0.0033	0.0206	-1.0772	0.152778	0.953704	0.0128	2.7655	2.7126	0.3055	1.01733	0.997866	0.01	0.5057	0.5097	-0.0529	0.976632	0.984357
0.0144	0.0386	0.0232	0.7564	1.60166	0.962656	0.0144	0.0376	0.0204	0.7786	1.74074	0.944444	0.0144	2.7682	2.7119	0.1295	1.01832	0.997609	0.0108	0.5502	0.5091	0.2051	1.06257	0.983198
0.016	0.032	0.0231	0.4386	1.3278	0.958506	0.016	0.0289	0.0203	0.2634	1.33796	0.939815	0.016	2.879	2.7111	1.1587	1.05908	0.997315	0.0116	0.6118	0.5084	0.2951	1.18154	0.981846
0.0176	0.0053	0.0231	-0.8487	0.219917	0.958506	0.0176	0.074	0.0202	2.3538	3.42593	0.935185	0.0176	2.7058	2.7104	-0.0302	0.995365	0.997057	0.0128	0.5715	0.5075	0.6058	1.10371	0.980108
0.0192	0.0425	0.023	0.4638	1.76349	0.954357	0.0192	0.0374	0.0201	1.8292	1.73148	0.930556	0.0192	2.7367	2.7097	0.1662	1.00673	0.9968	0.0144	0.5125	0.5063	0.06	0.989764	0.977791
0.0208	0.038	0.0229	0.1879	1.57676	0.950207	0.0208	0.0541	0.0199	2.3865	2.50463	0.921296	0.0208	2.7482	2.709	0.1964	1.01096	0.996542	0.016	0.5746	0.5051	0.66	1.10969	0.975473
0.0224	0.0282	0.0228	0.2051	1.17012	0.946058	0.0224	-0.0041	0.0198	-2.3531	-0.189815	0.916667	0.0224	2.7784	2.7082	0.3154	1.02207	0.996248	0.0176	0.5134	0.5038	0.0717	0.991503	0.972963
0.024	0.0255	0.0227	0.0395	1.05809	0.941909	0.024	0.0345	0.0197	0.4768	1.59722	0.912037	0.024	2.7719	2.7075	0.4359	1.01968	0.99599	0.0192	0.5003	0.5027	-0.0199	0.966203	0.970838
0.0264	0.0253	0.0226	0.0692	1.04979	0.937759	0.0264	0.0565	0.0195	1.2607	2.61574	0.902778	0.0264	2.7474	2.7064	0.43	1.01067	0.995586	0.0208	0.5098	0.5015	0.0499	0.98455	0.968521
0.0296	0.0223	0.0224	-0.0054	0.925311	0.929461	0.0296	0.0214	0.0193	0.0878	0.990741	0.893519	0.0296	2.7202	2.705	0.1305	1.00066	0.995071	0.0224	0.5764	0.5003	0.5054	1.11317	0.966203
0.0328	0.0304	0.0222	0.3601	1.26141	0.921162	0.0328	0.0461	0.0191	1.565	2.13426	0.884259	0.0328	2.745	2.7035	0.1896	1.00979	0.994519	0.024	0.5709	0.4991	0.4936	1.10255	0.963886
0.036	0.0244	0.0221	0.1459	1.01245	0.917012	0.036	0.0454	0.0189	1.3528	2.10185	0.875	0.036	2.6901	2.7021	-0.0908	0.989589	0.994004	0.0264	0.4871	0.4974	-0.0689	0.940711	0.960603
0.0392	0.0269	0.0219	0.2172	1.11618	0.908714	0.0392	0.0234	0.0187	0.299	1.08333	0.865741	0.0392	2.6874	2.7007	-0.0815	0.988596	0.993489	0.0296	0.5114	0.4952	0.1629	0.98764	0.956354
0.0424	0.0214	0.0217	-0.0153	0.887967	0.900415	0.0424	0.0282	0.0185	0.5319	1.30556	0.856481	0.0424	2.6871	2.6992	-0.0514	0.988486	0.992937	0.0328	0.5002	0.493	0.0545	0.96601	0.952105
0.0456	0.0292	0.0216	0.182	1.21162	0.896266	0.0456	0.0145	0.0183	-0.1879	0.671296	0.847222	0.0456	2.6853	2.6978	-0.0986	0.987824	0.992422	0.036	0.4754	0.4908	-0.1479	0.918115	0.947856
0.0488	0.0369	0.0214	0.3696	1.53112	0.887967	0.0488	0.0193	0.0181	0.0882	0.893519	0.837963	0.0488	2.7406	2.6963	0.2112	1.00817	0.99187	0.0392	0.5015	0.4887	0.2071	0.968521	0.943801
0.0536	0.0264	0.0212	0.2538	1.09544	0.879668	0.0536	0.0319	0.0178	0.6772	1.47685	0.824074	0.0536	2.7021	2.6942	0.0399	0.994004	0.991098	0.0424	0.4727	0.4866	-0.0967	0.912901	0.939745
0.06	0.0346	0.0209	0.3873	1.43568	0.86722	0.06	0.0261	0.0174	0.7439	1.20833	0.805556	0.06	2.7262	2.6913	0.3169	1.00287	0.990031	0.0456	0.5262	0.4845	0.7386	1.01622	0.935689
0.0664	0.0265	0.0206	0.277	1.09959	0.854772	0.0664	0.0266	0.0171	0.49	1.23148	0.791667	0.0664	2.6971	2.6885	0.0694	0.992165	0.989001	0.0488	0.4687	0.4825	-0.1506	0.905176	0.931827
0.0728	0.0174	0.0203	-0.1265	0.721992	0.842324	0.0728	0.0074	0.0167	-1.8419	0.342593	0.773148	0.0728	2.672	2.6856	-0.1578	0.982931	0.987934	0.0536	0.4892	0.4795	0.156	0.944766	0.926033
0.0792	0.0214	0.02	0.1065	0.887967	0.829876	0.0792	0.0246	0.0164	0.5227	1.13889	0.759259	0.0792	2.694	2.6828	0.1641	0.991024	0.986904	0.06	0.4553	0.4757	-0.2464	0.879297	0.918694
0.0856	0.0191	0.0197	-0.0347	0.792531	0.817427	0.0856	0.0145	0.0161	-0.3493	0.671296	0.74537	0.0856	2.6841	2.68	0.0552	0.987382	0.985874	0.0664	0.4585	0.472	-0.2935	0.885477	0.911549
0.092	0.0189	0.0195	-0.0366	0.784232	0.809129	0.092	0.0151	0.0158	-0.073	0.699074	0.731481	0.092	2.7078	2.6771	0.318	0.996101	0.984807	0.0728	0.4391	0.4684	-0.5689	0.848011	0.904596
0.0984	0.0364	0.0192	0.4293	1.51037	0.79668	0.0984	0.0259	0.0155	0.6908	1.19907	0.717593	0.0984	2.7097	2.6743	0.4664	0.9968	0.983777	0.0792	0.4646	0.465	-0.0087	0.897258	0.89803
0.108	0.0169	0.0188	-0.1476	0.701245	0.780083	0.108	0.0189	0.0151	0.7195	0.875	0.699074	0.108	2.6725	2.6701	0.0308	0.983115	0.982232	0.0856	0.4667	0.4616	0.0959	0.901313	0.891464
0.1208	0.0196	0.0184	0.053	0.813278	0.763485	0.1208	0.0342	0.0146	1.1726	1.58333	0.675926	0.1208	2.6441	2.6644	-0.2058	0.972668	0.980135	0.092	0.4526	0.4584	-0.0945	0.874083	0.885284
0.1336	0.0183	0.0179	0.0151	0.759336	0.742739	0.1336	0.0247	0.0141	0.7858	1.14352	0.652778	0.1336	2.6368	2.6589	-0.1481	0.969982	0.978112	0.0984	0.46	0.4553	0.0852	0.888374	0.879297
0.1464	0.0207	0.0175	0.1244	0.858921	0.726141	0.1464	0.0253	0.0136	0.937	1.1713	0.62963	0.1464	2.6555	2.6533	0.0225	0.976861	0.976052	0.108	0.417	0.4507	-0.7195	0.80533	0.870413
0.1592	0.012	0.0171	-0.9177	0.497925	0.709544	0.1592	0.0119	0.0132	-0.1358	0.550926	0.611111	0.1592	2.6108	2.6477	-0.7953	0.960418	0.973992	0.1208	0.445	0.445	-0.0005	0.859405	0.859405
0.172	0.0239	0.0167	0.2881	0.991701	0.692946	0.172	0.0177	0.0128	0.7046	0.819444	0.592593	0.172	2.6126	2.6422	-0.4583	0.96108	0.971969	0.1336	0.4209	0.4396	-0.3944	0.812862	0.848976
0.1848	0.0209	0.0163	0.2328	0.86722	0.676349	0.1848	0.0214	0.0124	1.6163	0.990741	0.574074	0.1848	2.5954	2.6367	-0.5368	0.954753	0.969946	0.1464	0.4424	0.4345	0.2824	0.854384	0.839127
0.1976	0.0123	0.0159	-0.2547	0.510373	0.659751	0.1976	0.0164	0.0121	0.3383	0.759259	0.560185	0.1976	2.6056	2.6312	-0.3766	0.958505	0.967922	0.1592	0.4234	0.4296	-0.1521	0.81769	0.829664
0.2168	0.0131	0.0154	-0.1706	0.543568	0.639004	0.2168	0.011	0.0116	-0.1294	0.509259	0.537037	0.2168	2.5863	2.6231	-0.3073	0.951405	0.964943	0.172	0.3745	0.425	-0.5579	0.723252	0.82078
0.2424	0.0121	0.0148	-0.1998	0.502075	0.614108	0.2424	0.0033	0.0109	-3.8297	0.152778	0.50463	0.2424	2.5681	2.6122	-0.5127	0.94471	0.960933	0.1848	0.4057	0.4206	-0.4029	0.783507	0.812283
0.268	0.0119	0.0142	-0.2113	0.493776	0.589212	0.268	0.0187	0.0104	1.0329	0.865741	0.481481	0.268	2.5808	2.6015	-0.2465	0.949382	0.956997	0.1976	0.4203	0.4165	0.0643	0.811703	0.804365
0.2936	0.013	0.0137	-0.0988	0.539419	0.568465	0.2936	0.014	0.0099	0.7589	0.648148	0.458333	0.2936	2.5388	2.5908	-0.6208	0.933932	0.953061	0.2168	0.402	0.4106	-0.2439	0.776362	0.79297
0.3192	0.0115	0.0132	-0.2754	0.477178	0.547718	0.3192	0.0164	0.0095	1.0963	0.759259	0.439815	0.3192	2.5289	2.5803	-0.4809	0.93029	0.949198	0.2424	0.3778	0.4034	-0.7464	0.729625	0.779065
0.3448	0.0126	0.0127	-0.0096	0.522822	0.526971	0.3448	0.0101	0.009	0.2537	0.467593	0.416667	0.3448	2.5473	2.5698	-0.2441	0.937059	0.945335	0.268	0.4003	0.3967	0.0797	0.773078	0.766126
0.3704	0.0088	0.0123	-0.5348	0.365145	0.510373	0.3704	0.0089	0.0087	0.0465	0.412037	0.402778	0.3704	2.5334	2.5594	-0.2568	0.931945	0.94151	0.2936	0.4223	0.3906	0.8586	0.815566	0.754345
0.396	0.0135	0.0119	0.1434	0.560166	0.493776	0.396	0.0034	0.0083	-1.9002	0.157407	0.384259	0.396	2.5145	2.5491	-0.2299	0.924993	0.937721	0.3192	0.368	0.3849	-0.3385	0.710699	0.743337
0.4344	0.0111	0.0113	-0.0157	0.460581	0.46888	0.4344	0.0088	0.0078	0.4728	0.407407	0.361111	0.4344	2.4788	2.5338	-0.441	0.91186	0.932092	0.3448	0.3775	0.3797	-0.0586	0.729046	0.733295
0.4856	0.0085	0.0106	-0.1869	0.352697	0.439834	0.4856	0.0061	0.0073	-0.6512	0.282407	0.337963	0.4856	2.4773	2.5136	-0.2689	0.911308	0.924662	0.3704	0.3624	0.3748	-0.2499	0.699884	0.723832
0.5368	0.0091	0.01	-0.0601	0.377593	0.414938	0.5368	0.0121	0.0068	1.6275	0.560185	0.314815	0.5368	2.4633	2.4938	-0.2251	0.906158	0.917378	0.396	0.3704	0.3702	0.004	0.715334	0.714948
0.588	0.0095	0.0095	-0.0038	0.394191	0.394191	0.588	0.0076	0.0064	0.3647	0.351852	0.296296	0.588	2.4511	2.4742	-0.172	0.90167	0.910168	0.4344	0.3726	0.3639	0.3368	0.719583	0.702781
0.6392	0.0082	0.009	-0.1129	0.340249	0.373444	0.6392	0.0034	0.006	-0.9634	0.157407	0.277778	0.6392	2.4262	2.455	-0.2207	0.89251	0.903105	0.4856	0.3639	0.3562	0.1982	0.702781	0.68791
0.6904	0.0086	0.0086	0.0052	0.356846	0.356846	0.6904	0.0022	0.0057	-0.5322	0.101852	0.263889	0.6904	2.411	2.4361	-0.1476	0.886919	0.896152	0.5368	0.3505	0.3494	0.0284	0.676902	0.674778
0.7416	0.0053	0.0082	-1.1447	0.219917	0.340249	0.7416	0.003	0.0054	-1.3171	0.138889	0.25	0.7416	2.4119	2.4174	-0.0395	0.88725	0.889273	0.588	0.3469	0.3432	0.0771	0.66995	0.662804
0.7928	0.0085	0.0078	0.1899	0.352697	0.323651	0.7928	0.0047	0.0051	-0.1824	0.217593	0.236111	0.7928	2.3881	2.3991	-0.0848	0.878495	0.882541	0.6392	0.3431	0.3376	0.1303	0.662611	0.651989
0.8696	0.009	0.0073	0.2854	0.373444	0.302905	0.8696	0.0103	0.0047	1.1527	0.476852	0.217593	0.8696	2.3515	2.372	-0.1308	0.865031	0.872572	0.6904	0.3379	0.3325	0.1105	0.652569	0.64214
0.972	0.0073	0.0068	0.075	0.302905	0.282158	0.972	0.0042	0.0043	-0.0363	0.194444	0.199074	0.972	2.3202	2.3368	-0.1118	0.853517	0.859623	0.7416	0.3274	0.3277	-0.0075	0.63229	0.63287
1.0744	0.0063	0.0063	0.0063	0.261411	0.261411	1.0744	0.0004	0.004	-1.3936	0.0185185	0.185185	1.0744	2.2919	2.3027	-0.0725	0.843106	0.847079	0.7928	0.3241	0.3233	0.0171	0.625917	0.624372
1.1768	0.0073	0.0059	0.2671	0.302905	0.244813	1.1768	0.005	0.0037	0.2881	0.231481	0.171296	1.1768	2.2643	2.2695	-0.036	0.832953	0.834866	0.8696	0.3303	0.3172	0.3862	0.637891	0.612592
1.2792	0.0046	0.0055	-0.1826	0.190871	0.228216	1.2792	0.0031	0.0034	-0.1089	0.143519	0.157407	1.2792	2.2417	2.2373	0.0348	0.824639	0.823021	0.972	0.3132	0.31	0.069	0.604867	0.598687
1.3816	0.0048	0.0052	-0.0701	0.19917	0.215768	1.3816	0.0045	0.0032	0.8515	0.208333	0.148148	1.3816	2.2135	2.2059	0.0482	0.814266	0.81147	1.0744	0.3122	0.3036	0.1939	0.602935	0.586327
1.484	0.0051	0.0049	0.0935	0.211618	0.20332	1.484	0.0045	0.003	0.7973	0.208333	0.138889	1.484	2.1906	2.1754	0.0965	0.805842	0.80025	1.1768	0.3118	0.2977	0.3169	0.602163	0.574932
1.5864	0.0045	0.0046	-0.0477	0.186722	0.190871	1.5864	0.004	0.0028	0.2883	0.185185	0.12963	1.5864	2.1576	2.1457	0.0656	0.793702	0.789325	1.2792	0.2995	0.2924	0.1444	0.578409	0.564697
1.74	0.0049	0.0043	0.1161	0.20332	0.178423	1.74	0.0026	0.0026	0.0052	0.12037	0.12037	1.74	2.1128	2.1027	0.0619	0.777222	0.773506	1.3816	0.294	0.2875	0.1581	0.567787	0.555234
1.9448	0.0035	0.0039	-0.2008	0.145228	0.161826	1.9448	0.0035	0.0023	0.5888	0.162037	0.106481	1.9448	2.0659	2.0478	0.1031	0.759969	0.753311	1.484	0.2937	0.2829	0.3278	0.567207	0.54635
2.1496	0.0032	0.0035	-0.1746	0.13278	0.145228	2.1496	0.0055	0.0021	1.242	0.25463	0.0972222	2.1496	2.0078	1.9957	0.0638	0.738596	0.734145	1.5864	0.2912	0.2787	0.3009	0.562379	0.538239
2.3544	0.0021	0.0033	-0.6875	0.0871369	0.136929	2.3544	0.0038	0.0019	1.5844	0.175926	0.087963	2.3544	1.9589	1.9461	0.0731	0.720608	0.715899	1.74	0.2748	0.2727	0.053	0.530707	0.526651
2.5592	0.0041	0.003	0.3497	0.170124	0.124481	2.5592	0.0015	0.0018	-0.1936	0.0694444	0.0833333	2.5592	1.9232	1.8989	0.1356	0.707475	0.698536	1.9448	0.2654	0.2656	-0.0049	0.512553	0.512939
2.764	0.0025	0.0028	-0.1798	0.103734	0.116183	2.764	0.0028	0.0017	1.2548	0.12963	0.0787037	2.764	1.8702	1.8538	0.0854	0.687978	0.681945	2.1496	0.2563	0.2591	-0.0625	0.494979	0.500386
2.9688	0.0023	0.0026	-0.406	0.0954357	0.107884	2.9688	0.0013	0.0015	-0.1414	0.0601852	0.0694444	2.9688	1.8328	1.8108	0.1245	0.67422	0.666127	2.3544	0.2524	0.2531	-0.0178	0.487447	0.488799
3.1736	0.0033	0.0025	0.6236	0.136929	0.103734	3.1736	0.0004	0.0014	-0.6553	0.0185185	0.0648148	3.1736	1.7905	1.7698	0.1055	0.65866	0.651045	2.5592	0.2445	0.2476	-0.0786	0.47219	0.478177
3.4808	0.0041	0.0023	0.5217	0.170124	0.0954357	3.4808	0.0004	0.0013	-1.3061	0.0185185	0.0601852	3.4808	1.7316	1.7115	0.11	0.636992	0.629598	2.764	0.2457	0.2424	0.0855	0.474508	0.468134
3.8904	0.0033	0.002	0.6113	0.136929	0.0829876	3.8904	0.002	0.0012	1.0013	0.0925926	0.0555556	3.8904	1.6665	1.6393	0.146	0.613044	0.603039	2.9688	0.2365	0.2376	-0.0279	0.45674	0.458864
4.3	0.0037	0.0018	0.6149	0.153527	0.0746888	4.3	-0.0006	0.0011	-1.3462	-0.0277778	0.0509259	4.3	1.6017	1.5729	0.1592	0.589207	0.578612	3.1736	0.2388	0.233	0.1593	0.461182	0.449981
4.7096	0.0038	0.0017	0.8452	0.157676	0.0705394	4.7096	0.0026	0.001	1.1544	0.12037	0.0462963	4.7096	1.5393	1.5115	0.1503	0.566252	0.556026	3.4808	0.2253	0.2266	-0.034	0.43511	0.437621
5.1192	0.003	0.0015	0.4567	0.124481	0.0622407	5.1192	0.0009	0.0009	0.0633	0.0416667	0.0416667	5.1192	1.4938	1.4546	0.216	0.549514	0.535094	3.8904	0.2162	0.2187	-0.069	0.417536	0.422364
5.5288	0.0012	0.0014	-0.2027	0.0497925	0.0580913	5.5288	0.0018	0.0008	1.3339	0.0833333	0.037037	5.5288	1.4417	1.4018	0.2423	0.530349	0.515671	4.3	0.2115	0.2115	-0.0002	0.408459	0.408459
5.9384	0.0043	0.0013	0.9561	0.178423	0.0539419	5.9384	0.0001	0.0007	-0.3943	0.00462963	0.0324074	5.9384	1.3911	1.3525	0.2342	0.511735	0.497535	4.7096	0.2034	0.2049	-0.0576	0.392816	0.395713
6.348	0.0035	0.0012	0.6363	0.145228	0.0497925	6.348	0.0007	0.0007	-0.0186	0.0324074	0.0324074	6.348	1.3481	1.3066	0.244	0.495917	0.48065	5.1192	0.1911	0.1987	-0.2366	0.369061	0.383739
6.9624	0.0025	0.0011	0.5766	0.103734	0.0456432	6.9624	0.0004	0.0006	-0.6103	0.0185185	0.0277778	6.9624	1.2989	1.243	0.3337	0.477818	0.457254	5.5288	0.1919	0.1929	-0.0349	0.370606	0.372538
7.7816	0.0011	0.001	0.0772	0.0456432	0.0414938	7.7816	0.0008	0.0006	0.4816	0.037037	0.0277778	7.7816	1.2375	1.1671	0.4244	0.455231	0.429333	5.9384	0.1812	0.1875	-0.2198	0.349942	0.362109
8.6008	0.0017	0.0009	0.6232	0.0705394	0.0373444	8.6008	0.0025	0.0005	1.4014	0.115741	0.0231481	8.6008	1.1859	1.0997	0.5275	0.436249	0.404539	6.348	0.1804	0.1824	-0.07	0.348397	0.35226
9.42	0.0016	0.0008	0.7213	0.06639	0.033195	9.42	-0.0005	0.0004	-1.4371	-0.0231481	0.0185185	9.42	1.1502	1.0394	0.6785	0.423117	0.382357	6.9624	0.1737	0.1754	-0.073	0.335458	0.338741
10.2392	0.0013	0.0007	0.2535	0.0539419	0.0290456	10.2392	0.0005	0.0004	0.1867	0.0231481	0.0185185	10.2392	1.1127	0.9852	0.7833	0.409322	0.362419	7.7816	0.1592	0.1668	-0.283	0.307455	0.322132
11.0584	0.0008	0.0007	0.0859	0.033195	0.0290456	11.0584	0.0015	0.0004	0.9432	0.0694444	0.0185185	11.0584	1.0804	0.9361	0.8606	0.39744	0.344357	8.6008	0.1512	0.159	-0.3357	0.292005	0.307068
11.8776	0.0024	0.0006	1.06	0.0995851	0.0248963	11.8776	0.001	0.0003	1.4824	0.0462963	0.0138889	11.8776	1.0443	0.8916	0.9225	0.38416	0.327987	9.42	0.1442	0.152	-0.3559	0.278486	0.29355
12.6968	-0.0001	0.0006	-0.7763	-0.00414938	0.0248963	12.6968	0.0003	0.0003	-0.0135	0.0138889	0.0138889	12.6968	1.0094	0.851	0.9679	0.371321	0.313052	10.2392	0.1384	0.1455	-0.3011	0.267285	0.280997
13.9256	0.0015	0.0005	1.1728	0.0622407	0.0207469	13.9256	0.0001	0.0003	-0.3235	0.00462963	0.0138889	13.9256	0.9565	0.7963	0.9977	0.351861	0.29293	11.0584	0.134	0.1396	-0.2681	0.258787	0.269602
15.564	0.001	0.0005	0.3187	0.0414938	0.0207469	15.564	-0.0005	0.0002	-2.5422	-0.0231481	0.00925926	15.564	0.8964	0.7331	1.0566	0.329753	0.269681	11.8776	0.1252	0.1341	-0.4515	0.241792	0.25898
17.2024	0.0007	0.0004	0.2508	0.0290456	0.0165975	17.2024	0.0002	0.0002	-0.0553	0.00925926	0.00925926	17.2024	0.8517	0.6788	1.1842	0.313309	0.249706	12.6968	0.1198	0.1291	-0.5256	0.231363	0.249324
18.8408	0.0001	0.0004	-0.6412	0.00414938	0.0165975	18.8408	0.0005	0.0002	0.986	0.0231481	0.00925926	18.8408	0.8101	0.6317	1.2194	0.298006	0.232379	13.9256	0.1164	0.1222	-0.3181	0.224797	0.235998
20.4792	-0.0002	0.0003	-0.653	-0.00829876	0.0124481	20.4792	0	0.0002	-0.5676	0	0.00925926	20.4792	0.7635	0.5905	1.232	0.280864	0.217223	15.564	0.1091	0.1141	-0.2743	0.210699	0.220355
22.1176	0.0002	0.0003	-0.0503	0.00829876	0.0124481	22.1176	0.0021	0.0002	1.7214	0.0972222	0.00925926	22.1176	0.6977	0.554	1.0889	0.256658	0.203796	17.2024	0.1037	0.1069	-0.17	0.20027	0.20645
23.756	0.0003	0.0003	0.0775	0.0124481	0.0124481	23.756	0.0006	0.0001	1.223	0.0277778	0.00462963	23.756	0.6454	0.5216	1.0374	0.237419	0.191878	18.8408	0.1076	0.1006	0.386	0.207802	0.194284
25.3944	0.0004	0.0003	0.2545	0.0165975	0.0124481	25.3944	0.0004	0.0001	0.5052	0.0185185	0.00462963	25.3944	0.5937	0.4926	0.8751	0.218401	0.18121	20.4792	0.1078	0.095	0.6313	0.208188	0.183469
27.852	0.0001	0.0002	-0.167	0.00414938	0.00829876	27.852	0	0.0001	-0.5815	0	0.00462963	27.852	0.5613	0.4544	0.9386	0.206482	0.167157	22.1176	0.1103	0.0899	1.0752	0.213017	0.173619
31.1288	0.0003	0.0002	0.1205	0.0124481	0.00829876	31.1288	0.0003	0.0001	0.6365	0.0138889	0.00462963	31.1288	0.5441	0.4113	1.1076	0.200155	0.151302	23.756	0.1104	0.0854	1.1685	0.21321	0.164929
34.4056	0.0002	0.0002	0.025	0.00829876	0.00829876	34.4056	0.001	0.0001	3.2686	0.0462963	0.00462963	34.4056	0.4686	0.3753	0.8596	0.172381	0.138059	25.3944	0.1035	0.0812	1.1515	0.199884	0.156817
37.6824	0.0002	0.0002	0.0543	0.00829876	0.00829876	37.6824	0.0008	0.0001	2.6493	0.037037	0.00462963	37.6824	0.3853	0.3447	0.4847	0.141738	0.126803	27.852	0.0884	0.0757	0.7419	0.170722	0.146195
40.9592	-0.0005	0.0001	-0.6928	-0.0207469	0.00414938	40.9592	-0.0002	0.0001	-1.1571	-0.00925926	0.00462963	40.9592	0.3331	0.3184	0.2143	0.122535	0.117128	31.1288	0.0691	0.0694	-0.0154	0.133449	0.134029
44.236	0.0004	0.0001	0.3697	0.0165975	0.00414938	44.236	-0.0001	0.0001	-0.3954	-0.00462963	0.00462963	44.236	0.2931	0.2956	-0.0429	0.107821	0.10874	34.4056	0.0468	0.064	-0.9815	0.0903824	0.1236
47.5128	0.0004	0.0001	1.0076	0.0165975	0.00414938	47.5128	0.0003	0.0001	0.6447	0.0138889	0.00462963	47.5128	0.2628	0.2757	-0.2465	0.0966745	0.10142	37.6824	0.043	0.0593	-0.8937	0.0830436	0.114523
50.7896	0.0001	0.0001	-0.0003	0.00414938	0.00414938	50.7896	0.001	0.0001	2.2769	0.0462963	0.00462963	50.7896	0.2516	0.258	-0.1232	0.0925544	0.0949088	40.9592	0.0468	0.0553	-0.4869	0.0903824	0.106798
55.7048	0.0003	0.0001	0.3463	0.0124481	0.00414938	55.7048	0.0003	0	0.8221	0.0138889	0	55.7048	0.2162	0.2352	-0.3511	0.0795321	0.0865215	44.236	0.0499	0.0517	-0.103	0.0963693	0.0998455
62.2584	0.0001	0.0001	0.0739	0.00414938	0.00414938	62.2584	0.0002	0	0.5928	0.00925926	0	62.2584	0.1995	0.2099	-0.1822	0.0733888	0.0772145	47.5128	0.0475	0.0486	-0.0634	0.0917343	0.0938586
68.812	0	0.0001	-0.2106	0	0.00414938	68.812	-0.0002	0	-1.074	-0.00925926	0	68.812	0.1528	0.1891	-0.75	0.0562095	0.069563	50.7896	0.0453	0.0458	-0.0276	0.0874855	0.0884511
75.3656	0.0002	0.0001	0.3413	0.00829876	0.00414938	75.3656	0.0007	0	2.9507	0.0324074	0	75.3656	0.1094	0.1718	-1.2437	0.0402443	0.0631989	55.7048	0.0518	0.0421	0.5429	0.100039	0.0813055
81.9192	0.0007	0.0001	1.0458	0.0290456	0.00414938	81.9192	0.0005	0	0.6419	0.0231481	0	81.9192	0.0941	0.1571	-1.4199	0.034616	0.0577913	62.2584	0.0277	0.038	-0.5975	0.0534956	0.0733874
88.4728	0.0006	0	0.5458	0.0248963	0	88.4728	0.0007	0	2.5322	0.0324074	0	88.4728	0.0955	0.1445	-1.1151	0.035131	0.0531563	68.812	0.0267	0.0345	-0.4445	0.0515643	0.066628
95.0264	0.0006	0	0.7761	0.0248963	0	95.0264	0	0	0.0462	0	0	95.0264	0.0917	0.1336	-1.0103	0.0337331	0.0491466	75.3656	0.0309	0.0316	-0.0465	0.0596756	0.0610274
101.58	-0.0001	0	-0.2374	-0.00414938	0	101.58	0.0004	0	1.6148	0.0185185	0	101.58	0.1052	0.124	-0.4493	0.0386992	0.0456151	81.9192	0.0492	0.0291	1.2017	0.0950174	0.0561993
111.41	0.0003	0	1.294	0.0124481	0	111.41	0.0005	0	2.1922	0.0231481	0	111.41	0.1054	0.1118	-0.1542	0.0387728	0.0411271	88.4728	0.0248	0.027	-0.1408	0.0478949	0.0521437
124.518	0.0002	0	0.8573	0.00829876	0	124.518	0	0	-0.1606	0	0	124.518	0.0756	0.0985	-0.5553	0.0278105	0.0362345	95.0264	0.0185	0.0251	-0.3806	0.0357281	0.0484743
137.625	0	0	0.0495	0	0	137.625	-0.0002	0	-1.1154	-0.00925926	0	137.625	0.0389	0.0877	-1.253	0.0143099	0.0322616	101.58	0.0181	0.0235	-0.3643	0.0349556	0.0453843
150.732	0.0001	0	0.2111	0.00414938	0	150.732	-0.0001	0	-0.1988	-0.00462963	0	150.732	0.0317	0.0789	-1.2779	0.0116613	0.0290244	111.41	0.019	0.0213	-0.1551	0.0366937	0.0411356
163.839	0.0002	0	0.4659	0.00829876	0	163.839	0.0002	0	0.5768	0.00925926	0	163.839	0.0345	0.0714	-0.9818	0.0126913	0.0262655	124.518	0.0157	0.019	-0.2088	0.0303206	0.0366937
176.946	0.0001	0	0.3009	0.00414938	0	176.946	0.0001	0	0.3033	0.00462963	0	176.946	0.0608	0.0651	-0.1089	0.0223661	0.0239479	137.625	0.0163	0.0171	-0.0519	0.0314793	0.0330243
190.054	-0.0001	0	-0.608	-0.00414938	0	190.054	-0.0001	0	-0.6183	-0.00462963	0	190.054	0.0146	0.0597	-1.3043	0.00537081	0.0219614	150.732	0.0141	0.0155	-0.0885	0.0272306	0.0299343
203.161	-0.0002	0	-0.513	-0.00829876	0	203.161	0.0001	0	0.8985	0.00462963	0	203.161	-0.0029	0.0551	-1.5446	-0.0010668	0.0202693	163.839	0.0148	0.0141	0.0488	0.0285825	0.0272306
222.822	0	0	0.1202	0	0	222.822	0.0002	0	1.9566	0.00925926	0	222.822	-0.0088	0.0491	-1.5917	-0.0032372	0.0180621	176.946	0.0098	0.0129	-0.2021	0.0189262	0.0249131
249.036	0.0002	0	0.6141	0.00829876	0	249.036	0.0004	0	1.6894	0.0185185	0	249.036	-0.0259	0.0428	-1.9752	-0.00952766	0.0157446	190.054	0.0086	0.0119	-0.2235	0.0166087	0.0229818
275.25	0	0	-0.1048	0	0	275.25	0	0	0.1194	0	0	275.25	-0.0158	0.0377	-1.6738	-0.00581224	0.0138685	203.161	0.0097	0.0111	-0.0933	0.0187331	0.0214368
301.465	0.0001	0	0.2143	0.00414938	0	301.465	0.0004	0	1.5054	0.0185185	0	301.465	0.0057	0.0335	-0.8068	0.00209682	0.0123234	222.822	0.0089	0.01	-0.0755	0.0171881	0.0193125
327.679	-0.0001	0	-0.2997	-0.00414938	0	327.679	0.0003	0	0.7485	0.0138889	0	327.679	0.0009	0.0301	-0.6411	0.000331077	0.0110727	249.036	0.009	0.0088	0.0214	0.0173812	0.016995
353.894	0.0002	0	0.7816	0.00829876	0	353.894	0.0003	0	1.2588	0.0138889	0	353.894	0.0193	0.0273	-0.1233	0.00709976	0.0100427	275.25	0.008	0.0078	0.0179	0.01545	0.0150637
380.108	0.0001	0	0.2742	0.00414938	0	380.108	0	0	0.0939	0	0	380.108	0.0316	0.0248	0.0864	0.0116245	0.00912301	301.465	0.0084	0.007	0.1041	0.0162225	0.0135187
406.322	-0.0001	0	-0.5639	-0.00414938	0	406.322	-0.0002	0	-0.5362	-0.00925926	0	406.322	0.0091	0.0227	-0.2252	0.00334756	0.0083505	327.679	0.0095	0.0063	0.2393	0.0183469	0.0121669
445.644	-0.0001	0	-0.3143	-0.00414938	0	445.644	-0.0003	0	-0.5769	-0.0138889	0	445.644	-0.0244	0.0201	-1.1831	-0.00897587	0.00739406	353.894	0.0149	0.0057	0.7817	0.0287756	0.0110081
498.073	-0.0001	0	-0.3107	-0.00414938	0	498.073	-0.0004	0	-0.6427	-0.0185185	0	498.073	-0.0387	0.0173	-2.1066	-0.0142363	0.00636404	380.108	0.015	0.0053	0.8591	0.0289687	0.0102356
550.502	0	0	-0.0649	0	0	550.502	-0.0001	0	-0.2791	-0.00462963	0	550.502	-0.0365	0.0151	-1.9806	-0.013427	0.00555474	406.322	0.0165	0.0048	0.9744	0.0318656	0.00926999
602.93	-0.0003	0	-0.4123	-0.0124481	0	602.93	-0.0001	0	-0.3679	-0.00462963	0	602.93	-0.0429	0.0134	-2.4283	-0.0157813	0.00492937	445.644	0.0314	0.0043	2.0539	0.0606412	0.00830436
655.359	-0.0003	0	-0.3133	-0.0124481	0	655.359	-0.0003	0	-0.675	-0.0138889	0	655.359	-0.0439	0.0119	-2.8569	-0.0161492	0.00437758	498.073	0.0205	0.0037	1.4084	0.0395906	0.00714562
707.788	-0.0001	0	-0.3546	-0.00414938	0	707.788	-0.0004	0	-0.8169	-0.0185185	0	707.788	-0.0373	0.0107	-2.0164	-0.0137213	0.00393614	550.502	0.0141	0.0033	0.924	0.0272306	0.00637312
760.217	-0.0001	0	-0.2832	-0.00414938	0	760.217	-0.0003	0	-0.7087	-0.0138889	0	760.217	-0.0352	0.0097	-1.8486	-0.0129488	0.00356828	602.93	0.0154	0.0029	0.9896	0.0297412	0.00560062
812.646	-0.0001	0	-0.1236	-0.00414938	0	812.646	-0.0002	0	-0.4742	-0.00925926	0	812.646	-0.0367	0.0088	-1.8239	-0.0135006	0.0032372	655.359	0.0049	0.0026	0.1779	0.00946311	0.00502124
																		707.788	0.0024	0.0024	0.0061	0.00463499	0.00463499
																		760.217	0.0016	0.0022	-0.0484	0.00309	0.00424874
																		812.646	0.001	0.002	-0.0705	0.00193125	0.0038625

## Sheet: Fig. 1d,e
Fluorescence lifetime histograms of samples as in fig. 1b and 1c
Point_1 Halo tag K73T labelled with P1								Point_3 Halo tag WT labelled with P1								Point_6 Halo tag K73T labelled with P1 and aggregated (heated to 90C)								Point_8 Halo tag WT labelled with P1 and aggregated (heated to 90C)
Time[ns]	Overall	Exp.1	Exp.2	Exp.3	Exp.4	Average		Time[ns]	Overall	Exp.1	Exp.2	Exp.3	Exp.4	Average		Time[ns]	Overall	Exp.1	Exp.2	Exp.3	Exp.4	Average		Time[ns]	Overall	Exp.1	Exp.2	Exp.3	Exp.4	Average
0	0	0	0	0	0	0		0	0	0	0	0	0	0		0	0	0	0	0	0	0		0	0	0	0	0	0	0
0.1232	0	0	0	0	0	0		0.2464	0	0	0	0	0	0		0.2464	0	0	0	0	0	0		0.2467	0	0	0	0	0	0
0.2464	0	0	0	0	0	0		0.4929	0	0	0	0	0	0		0.4929	0	0	0	0	0	0		0.4933	0	0	0	0	0	0
0.3696	0	0	0	0	0	0		0.7393	0	0	0	0	0	0		0.7393	0.72	0.72	0	0	0	0.72		0.74	0	0	0	0	0	0
0.4929	0	0	0	0	0	0		0.9857	0	0	0	0	0	0		0.9857	0	0	0	0	0	0		0.9866	0	0	0	0	0	0
0.6161	0	0	0	0	0	0		1.2321	0	0	0	0	0	0		1.2321	1.156	1.156	0	0	0	1.156		1.2333	0	0	0	0	0	0
0.7393	0	0	0	0	0	0		1.4786	4.864	4.864	0	0	0	4.864		1.4786	1.878	1.878	0	0	0	1.878		1.4799	0	0	0	0	0	0
0.8625	0	0	0	0	0	0		1.725	20.891	20.891	0	0	0	20.891		1.725	4.021	4.021	0	0	0	4.021		1.7266	0	0	0	0	0	0
0.9857	0	0	0	0	0	0		1.9714	51.418	51.418	0	0	0	51.418		1.9714	6.789	6.789	0	0	0	6.789		1.9732	0	0	0	0	0	0
1.1089	0	0	0	0	0	0		2.2178	123.081	123.081	0	0	0	123.081		2.2178	12.468	12.468	0	0	0	12.468		2.2199	0	0	0	0	0	0
1.2321	0	0	0	0	0	0		2.4643	155.991	155.991	0	0	0	155.991		2.4643	24.856	24.856	0	0	0	24.856		2.4665	0	0	0	0	0	0
1.3553	0	0	0	0	0	0		2.7107	341.888	341.888	0	0	0	341.888		2.7107	26.784	26.784	0	0	0	26.784		2.7132	0	0	0	0	0	0
1.4786	0	0	0	0	0	0		2.9571	578.997	578.997	0	0	0	578.997		2.9571	65.863	65.863	0	0	0	65.863		2.9598	0	0	0	0	0	0
1.6018	0	0	0	0	0	0		3.2035	760.101	760.101	0	0	0	760.101		3.2035	108.498	108.498	0	0	0	108.498		3.2065	8.352	8.352	0	0	0	8.352
1.725	0	0	0	0	0	0		3.45	721.218	721.218	0	0	0	721.218		3.45	121.397	121.397	0	0	0	121.397		3.4531	114.816	114.816	0	0	0	114.816
1.8482	0	0	0	0	0	0		3.6964	746.877	746.877	0	0	0	746.877		3.6964	160.328	160.328	0	0	0	160.328		3.6998	188.721	188.721	0	0	0	188.721
1.9714	13.875	13.875	0	0	0	13.875		3.9428	713.881	713.881	0	0	0	713.881		3.9428	183.045	183.045	0	0	0	183.045		3.9464	470.115	470.115	0	0	0	470.115
2.0946	17.961	17.961	0	0	0	17.961		4.1892	581.694	581.694	0	0	0	581.694		4.1892	251.285	251.285	0	0	0	251.285		4.1931	689.142	689.142	0	0	0	689.142
2.2178	33.282	33.282	0	0	0	33.282		4.4357	558.842	558.842	0	0	0	558.842		4.4357	235.354	235.354	0	0	0	235.354		4.4397	500.805	500.805	0	0	0	500.805
2.341	95.139	95.139	0	0	0	95.139		4.6821	346.689	346.689	0	0	0	346.689		4.6821	286.657	286.657	0	0	0	286.657		4.6864	392.749	392.749	0	0	0	392.749
2.4643	195.812	195.812	0	0	0	195.812		4.9285	312.325	312.325	0	0	0	312.325		4.9285	324.816	324.816	0	0	0	324.816		4.933	210.637	210.637	0	0	0	210.637
2.5875	324.776	324.776	0	0	0	324.776		5.1749	252.286	252.286	0	0	0	252.286		5.1749	235.825	235.825	0	0	0	235.825		5.1797	244.044	244.044	0	0	0	244.044
2.7107	554.702	554.702	0	0	0	554.702		5.4214	222.176	222.176	0	0	0	222.176		5.4214	305.494	305.494	0	0	0	305.494		5.4263	160.884	160.884	0	0	0	160.884
2.8339	641.619	641.619	0	0	0	641.619		5.6678	168.915	168.915	0	0	0	168.915		5.6678	361.309	361.309	0	0	0	361.309		5.673	335.399	335.399	0	0	0	335.399
2.9571	964.03	964.03	0	0	0	964.03		5.9142	110.002	110.002	0	0	0	110.002		5.9142	243.452	243.452	0	0	0	243.452		5.9196	221.788	221.788	0	0	0	221.788
3.0803	1035.19	1035.19	0	0	0	1035.19		6.1606	62.444	62.444	0	0	0	62.444		6.1606	348.766	348.766	0	0	0	348.766		6.1663	263.427	263.427	0	0	0	263.427
3.2035	1158.02	1158.02	0	0	0	1158.02		6.4071	41.885	41.885	0	0	0	41.885		6.4071	469.537	469.537	0	0	0	469.537		6.4129	873.374	873.374	0	0	0	873.374
3.3267	1508.54	1508.54	0	0	0	1508.54		6.6535	41.498	41.498	0	0	0	41.498		6.6535	282.853	282.853	0	0	0	282.853		6.6596	0	0	0	0	0	0
3.45	1386.37	1386.37	0	0	0	1386.37		6.8999	30.526	30.526	0	0	0	30.526		6.8999	392.29	392.29	0	0	0	392.29		6.9062	0	0	0	0	0	0
3.5732	1294.97	1294.97	0	0	0	1294.97		7.1463	10.161	10.161	0	0	0	10.161		7.1463	312.831	312.831	0	0	0	312.831		7.1529	0	0	0	0	0	0
3.6964	939.878	939.878	0	0	0	939.878		7.3928	10.333	10.333	0	0	0	10.333		7.3928	423.948	423.948	0	0	0	423.948		7.3995	0	0	0	0	0	0
3.8196	1029.49	1029.49	0	0	0	1029.49		7.6392	4.793	4.793	0	0	0	4.793		7.6392	563.043	563.043	0	0	0	563.043		7.6462	0	0	0	0	0	0
3.9428	846.368	846.368	0	0	0	846.368		7.8856	9.582	9.582	0	0	0	9.582		7.8856	409.677	409.677	0	0	0	409.677		7.8928	0	0	0	0	0	0
4.066	538.309	538.309	0	0	0	538.309		8.132	4.627	4.627	0	0	0	4.627		8.132	144.637	144.637	0	0	0	144.637		8.1395	0	0	0	0	0	0
4.1892	600.535	600.535	0	0	0	600.535		8.3785	0	0	0	0	0	0		8.3785	64.466	64.466	0	0	0	64.466		8.3861	0	0	0	0	0	0
4.3124	421.31	421.31	0	0	0	421.31		8.6249	4.977	4.977	0	0	0	4.977		8.6249	38.836	38.836	0	0	0	38.836		8.6328	0	0	0	0	0	0
4.4357	274.256	274.256	0	0	0	274.256		8.8713	3.174	3.174	0	0	0	3.174		8.8713	59.292	59.292	0	0	0	59.292		8.8794	0	0	0	0	0	0
4.5589	144.257	144.257	0	0	0	144.257		9.1177	0	0	0	0	0	0		9.1177	113.842	113.842	0	0	0	113.842		9.1261	0	0	0	0	0	0
4.6821	107.583	107.583	0	0	0	107.583		9.3642	0	0	0	0	0	0		9.3642	26.286	26.286	0	0	0	26.286		9.3727	0	0	0	0	0	0
4.8053	156.706	156.706	0	0	0	156.706		9.6106	0	0	0	0	0	0		9.6106	17.658	17.658	0	0	0	17.658		9.6194	0	0	0	0	0	0
4.9285	64.993	64.993	0	0	0	64.993		9.857	0	0	0	0	0	0		9.857	12.781	12.781	0	0	0	12.781		9.866	0	0	0	0	0	0
5.0517	27.53	27.53	0	0	0	27.53		10.1034	0	0	0	0	0	0		10.1034	25.86	25.86	0	0	0	25.86		10.1127	0	0	0	0	0	0
5.1749	33.122	33.122	0	0	0	33.122		10.3499	5.305	5.305	0	0	0	5.305		10.3499	5.872	5.872	0	0	0	5.872		10.3593	0	0	0	0	0	0
5.2981	12.674	12.674	0	0	0	12.674		10.5963	0	0	0	0	0	0		10.5963	16.574	16.574	0	0	0	16.574		10.606	0	0	0	0	0	0
5.4214	54.758	54.758	0	0	0	54.758		10.8427	0	0	0	0	0	0		10.8427	9.176	9.176	0	0	0	9.176		10.8526	0	0	0	0	0	0
5.5446	0	0	0	0	0	0		11.0891	0	0	0	0	0	0		11.0891	3.637	3.637	0	0	0	3.637		11.0993	0	0	0	0	0	0
5.6678	14.048	14.048	0	0	0	14.048		11.3356	0	0	0	0	0	0		11.3356	25.114	25.114	0	0	0	25.114		11.3459	0	0	0	0	0	0
5.791	0	0	0	0	0	0		11.582	0	0	0	0	0	0		11.582	8.765	8.765	0	0	0	8.765		11.5926	0	0	0	0	0	0
5.9142	0	0	0	0	0	0		11.8284	0	0	0	0	0	0		11.8284	5.588	5.588	0	0	0	5.588		11.8392	0	0	0	0	0	0
6.0374	0	0	0	0	0	0		12.0748	0	0	0	0	0	0		12.0748	4.176	4.176	0	0	0	4.176		12.0859	0	0	0	0	0	0
6.1606	24.21	24.21	0	0	0	24.21		12.3213	0	0	0	0	0	0		12.3213	6.616	6.616	0	0	0	6.616		12.3325	0	0	0	0	0	0
6.2838	0	0	0	0	0	0		12.5677	0	0	0	0	0	0		12.5677	0	0	0	0	0	0		12.5792	0	0	0	0	0	0
6.4071	0	0	0	0	0	0		12.8141	0	0	0	0	0	0		12.8141	0	0	0	0	0	0		12.8258	0	0	0	0	0	0
6.5303	0	0	0	0	0	0		13.0605	0	0	0	0	0	0		13.0605	0	0	0	0	0	0		13.0725	0	0	0	0	0	0
6.6535	11.986	11.986	0	0	0	11.986		13.307	0	0	0	0	0	0		13.307	3.775	3.775	0	0	0	3.775		13.3191	0	0	0	0	0	0
6.7767	0	0	0	0	0	0		13.5534	0	0	0	0	0	0		13.5534	0	0	0	0	0	0		13.5658	0	0	0	0	0	0
6.8999	0	0	0	0	0	0		13.7998	0	0	0	0	0	0		13.7998	0	0	0	0	0	0		13.8124	0	0	0	0	0	0
7.0231	0	0	0	0	0	0		14.0462	0	0	0	0	0	0		14.0462	3.731	3.731	0	0	0	3.731		14.0591	0	0	0	0	0	0
7.1463	0	0	0	0	0	0		14.2927	0	0	0	0	0	0		14.2927	4.755	4.755	0	0	0	4.755		14.3057	0	0	0	0	0	0
7.2695	0	0	0	0	0	0		14.5391	6.611	6.611	0	0	0	6.611		14.5391	0	0	0	0	0	0		14.5524	0	0	0	0	0	0
7.3928	0	0	0	0	0	0		14.7855	0	0	0	0	0	0		14.7855	0	0	0	0	0	0		14.799	0	0	0	0	0	0
7.516	0	0	0	0	0	0		15.0319	0	0	0	0	0	0		15.0319	4.741	4.741	0	0	0	4.741		15.0457	0	0	0	0	0	0
7.6392	0	0	0	0	0	0		15.2784	0	0	0	0	0	0		15.2784	7.445	7.445	0	0	0	7.445		15.2923	0	0	0	0	0	0
7.7624	0	0	0	0	0	0		15.5248	0	0	0	0	0	0		15.5248	11.982	11.982	0	0	0	11.982		15.539	0	0	0	0	0	0
7.8856	0	0	0	0	0	0		15.7712	0	0	0	0	0	0		15.7712	2.651	2.651	0	0	0	2.651		15.7856	0	0	0	0	0	0
8.0088	0	0	0	0	0	0		16.0176	0	0	0	0	0	0		16.0176	0	0	0	0	0	0		16.0323	0	0	0	0	0	0
8.132	0	0	0	0	0	0		16.2641	0	0	0	0	0	0		16.2641	0	0	0	0	0	0		16.2789	0	0	0	0	0	0
8.2552	0	0	0	0	0	0		16.5105	0	0	0	0	0	0		16.5105	0	0	0	0	0	0		16.5256	0	0	0	0	0	0
8.3785	0	0	0	0	0	0		16.7569	0	0	0	0	0	0		16.7569	4.468	4.468	0	0	0	4.468		16.7722	0	0	0	0	0	0
8.5017	0	0	0	0	0	0		17.0033	0	0	0	0	0	0		17.0033	4.313	4.313	0	0	0	4.313		17.0189	0	0	0	0	0	0
8.6249	0	0	0	0	0	0		17.2498	0	0	0	0	0	0		17.2498	0	0	0	0	0	0		17.2655	0	0	0	0	0	0
8.7481	0	0	0	0	0	0		17.4962	0	0	0	0	0	0		17.4962	0	0	0	0	0	0		17.5122	0	0	0	0	0	0
8.8713	0	0	0	0	0	0		17.7426	0	0	0	0	0	0		17.7426	0	0	0	0	0	0		17.7588	0	0	0	0	0	0
8.9945	0	0	0	0	0	0		17.989	0	0	0	0	0	0		17.989	0	0	0	0	0	0		18.0055	0	0	0	0	0	0
9.1177	0	0	0	0	0	0		18.2355	0	0	0	0	0	0		18.2355	0	0	0	0	0	0		18.2521	0	0	0	0	0	0
9.2409	0	0	0	0	0	0		18.4819	0	0	0	0	0	0		18.4819	0	0	0	0	0	0		18.4988	0	0	0	0	0	0
9.3642	0	0	0	0	0	0		18.7283	0	0	0	0	0	0		18.7283	0	0	0	0	0	0		18.7454	0	0	0	0	0	0
9.4874	0	0	0	0	0	0		18.9747	0	0	0	0	0	0		18.9747	0	0	0	0	0	0		18.9921	0	0	0	0	0	0
9.6106	0	0	0	0	0	0		19.2212	0	0	0	0	0	0		19.2212	0	0	0	0	0	0		19.2387	0	0	0	0	0	0
9.7338	0	0	0	0	0	0		19.4676	0	0	0	0	0	0		19.4676	0	0	0	0	0	0		19.4854	0	0	0	0	0	0
9.857	0	0	0	0	0	0		19.714	0	0	0	0	0	0		19.714	0	0	0	0	0	0		19.732	0	0	0	0	0	0
9.9802	0	0	0	0	0	0		19.9604	0	0	0	0	0	0		19.9604	0	0	0	0	0	0		19.9787	0	0	0	0	0	0
10.1034	0	0	0	0	0	0		20.2069	0	0	0	0	0	0		20.2069	0	0	0	0	0	0		20.2253	0	0	0	0	0	0
10.2266	0	0	0	0	0	0		20.4533	0	0	0	0	0	0		20.4533	0	0	0	0	0	0		20.472	0	0	0	0	0	0
10.3499	0	0	0	0	0	0		20.6997	0	0	0	0	0	0		20.6997	0	0	0	0	0	0		20.7186	0	0	0	0	0	0
10.4731	0	0	0	0	0	0		20.9461	0	0	0	0	0	0		20.9461	0	0	0	0	0	0		20.9653	0	0	0	0	0	0
10.5963	0	0	0	0	0	0		21.1926	0	0	0	0	0	0		21.1926	0	0	0	0	0	0		21.2119	0	0	0	0	0	0
10.7195	0	0	0	0	0	0		21.439	0	0	0	0	0	0		21.439	0	0	0	0	0	0		21.4586	0	0	0	0	0	0
10.8427	0	0	0	0	0	0		21.6854	0	0	0	0	0	0		21.6854	0	0	0	0	0	0		21.7052	0	0	0	0	0	0
10.9659	0	0	0	0	0	0		21.9318	0	0	0	0	0	0		21.9318	0	0	0	0	0	0		21.9519	0	0	0	0	0	0
11.0891	0	0	0	0	0	0		22.1783	0	0	0	0	0	0		22.1783	0	0	0	0	0	0		22.1985	0	0	0	0	0	0
11.2123	0	0	0	0	0	0		22.4247	0	0	0	0	0	0		22.4247	0	0	0	0	0	0		22.4452	0	0	0	0	0	0
11.3356	0	0	0	0	0	0		22.6711	0	0	0	0	0	0		22.6711	0	0	0	0	0	0		22.6918	0	0	0	0	0	0
11.4588	0	0	0	0	0	0		22.9175	0	0	0	0	0	0		22.9175	0	0	0	0	0	0		22.9385	0	0	0	0	0	0
11.582	0	0	0	0	0	0		23.164	0	0	0	0	0	0		23.164	0	0	0	0	0	0		23.1851	0	0	0	0	0	0
11.7052	0	0	0	0	0	0		23.4104	0	0	0	0	0	0		23.4104	0	0	0	0	0	0		23.4318	0	0	0	0	0	0
11.8284	0	0	0	0	0	0		23.6568	0	0	0	0	0	0		23.6568	0	0	0	0	0	0		23.6784	0	0	0	0	0	0
11.9516	0	0	0	0	0	0		23.9032	0	0	0	0	0	0		23.9032	0	0	0	0	0	0		23.9251	0	0	0	0	0	0
12.0748	0	0	0	0	0	0		24.1497	0	0	0	0	0	0		24.1497	0	0	0	0	0	0		24.1717	0	0	0	0	0	0
12.198	0	0	0	0	0	0		24.3961	0	0	0	0	0	0		24.3961	0	0	0	0	0	0		24.4184	0	0	0	0	0	0
12.3213	0	0	0	0	0	0		24.6425	0	0	0	0	0	0		24.6425	0	0	0	0	0	0		24.665	0	0	0	0	0	0

## Sheet: Fig. 1g
Fluorescence lifetime histograms from image-series shown in Fig.1f
HT-aggr_cyto	Heat shock															HT-aggr_ER	Heat shock
t=0min				t=5min				t=15min				t=35min				t=0min				t=5min				t=15min				t=35min
Fast Lifetime				Fast Lifetime				Fast Lifetime				Fast Lifetime				Fast Lifetime				Fast Lifetime				Fast Lifetime				Fast Lifetime
Lifetime[ns]	Occur.[10{^3}Events]	normalized		Lifetime[ns]	Occur.[10{^3}Events]	normalized		Lifetime[ns]	Occur.[10{^3}Events]	normalized		Lifetime[ns]	Occur.[10{^3}Events]	normalized		Lifetime[ns]	unt8.ptu[10{^3}]	normalized		Lifetime[ns]	TS1.ptu[10{^3}]	normalized		Lifetime[ns]	TS2.ptu[10{^3}]	normalized		Lifetime[ns]	TS4.ptu[10{^3}]	normalized
0	0.004	1.9724e-05		0	0.002	1.32629e-05		0	0.002	1.61619e-05		0	0.006	4.89392e-05		1	4.417	0.0400915		1	3.901	0.0261337		1	5.232	0.0504158		1	4.479	0.0476545
0.0200501	0	0		0.0200501	0	0		0.0200501	0.002	1.61619e-05		0.0200501	0.001	8.15654e-06		1.06061	5.363	0.048678		1.06061	4.671	0.0312921		1.06061	5.825	0.05613		1.06061	5.649	0.0601028
0.0401003	0	0		0.0401003	0.002	1.32629e-05		0.0401003	0.001	8.08094e-06		0.0401003	0.008	6.52523e-05		1.12121	6.017	0.0546141		1.12121	5.622	0.037663		1.12121	7.333	0.0706611		1.12121	6.684	0.0711147
0.0601504	0	0		0.0601504	0.009	5.96829e-05		0.0601504	0.008	6.46475e-05		0.0601504	0.002	1.63131e-05		1.18182	7.239	0.0657058		1.18182	6.633	0.044436		1.18182	8.097	0.0780231		1.18182	7.536	0.0801796
0.0802005	0	0		0.0802005	0.001	6.63143e-06		0.0802005	0.004	3.23238e-05		0.0802005	0	0		1.24242	8.128	0.0737749		1.24242	7.943	0.0532119		1.24242	9.538	0.0919086		1.24242	8.671	0.0922555
0.100251	0.003	1.4793e-05		0.100251	0.004	2.65257e-05		0.100251	0.008	6.46475e-05		0.100251	0.001	8.15654e-06		1.30303	9.484	0.0860828		1.30303	8.651	0.057955		1.30303	9.569	0.0922073		1.30303	9.95	0.105863
0.120301	0.005	2.4655e-05		0.120301	0.004	2.65257e-05		0.120301	0.002	1.61619e-05		0.120301	0.001	8.15654e-06		1.36364	10.646	0.0966298		1.36364	10.239	0.0685934		1.36364	11.466	0.110487		1.36364	11.018	0.117226
0.140351	0.009	4.43789e-05		0.140351	0.006	3.97886e-05		0.140351	0.014	0.000113133		0.140351	0.002	1.63131e-05		1.42424	11.981	0.108747		1.42424	11.521	0.0771818		1.42424	12.536	0.120797		1.42424	12.447	0.13243
0.160401	0	0		0.160401	0.005	3.31572e-05		0.160401	0.009	7.27284e-05		0.160401	0.002	1.63131e-05		1.48485	12.31	0.111733		1.48485	13.474	0.0902654		1.48485	14.059	0.135473		1.48485	13.609	0.144794
0.180451	0	0		0.180451	0	0		0.180451	0.011	8.88903e-05		0.180451	0.004	3.26262e-05		1.54545	14.613	0.132637		1.54545	14.838	0.0994031		1.54545	15.093	0.145437		1.54545	15.042	0.16004
0.200501	0.012	5.91719e-05		0.200501	0	0		0.200501	0.009	7.27284e-05		0.200501	0	0		1.60606	16.552	0.150236		1.60606	17.292	0.115843		1.60606	17.321	0.166906		1.60606	17.559	0.18682
0.220551	0	0		0.220551	0.018	0.000119366		0.220551	0	0		0.220551	0.012	9.78785e-05		1.66667	18.315	0.166239		1.66667	19.884	0.133207		1.66667	18.712	0.18031		1.66667	18.26	0.194278
0.240602	0.012	5.91719e-05		0.240602	0.012	7.95772e-05		0.240602	0.011	8.88903e-05		0.240602	0.001	8.15654e-06		1.72727	18.963	0.17212		1.72727	19.729	0.132169		1.72727	20.013	0.192846		1.72727	20.285	0.215823
0.260652	0.008	3.94479e-05		0.260652	0.006	3.97886e-05		0.260652	0.01	8.08094e-05		0.260652	0.002	1.63131e-05		1.78788	21.727	0.197208		1.78788	22.959	0.153808		1.78788	22.077	0.212735		1.78788	22.328	0.23756
0.280702	0.005	2.4655e-05		0.280702	0.001	6.63143e-06		0.280702	0.007	5.65666e-05		0.280702	0.004	3.26262e-05		1.84848	23.805	0.216069		1.84848	25.143	0.168439		1.84848	23.663	0.228018		1.84848	24.907	0.264999
0.300752	0.005	2.4655e-05		0.300752	0.008	5.30515e-05		0.300752	0.029	0.000234347		0.300752	0.011	8.97219e-05		1.90909	27.218	0.247048		1.90909	27.182	0.182098		1.90909	25.241	0.243223		1.90909	26.827	0.285427
0.320802	0	0		0.320802	0.015	9.94715e-05		0.320802	0.009	7.27284e-05		0.320802	0.024	0.000195757		1.9697	28.037	0.254482		1.9697	30.449	0.203985		1.9697	27.032	0.260482		1.9697	28.962	0.308142
0.340852	0.006	2.95859e-05		0.340852	0.008	5.30515e-05		0.340852	0.029	0.000234347		0.340852	0.006	4.89392e-05		2.0303	31.191	0.283109		2.0303	33.335	0.223319		2.0303	28.676	0.276323		2.0303	30.05	0.319718
0.360902	0.007	3.45169e-05		0.360902	0.013	8.62086e-05		0.360902	0.017	0.000137376		0.360902	0.001	8.15654e-06		2.09091	34.23	0.310693		2.09091	36.833	0.246753		2.09091	31.462	0.303169		2.09091	33.664	0.35817
0.380952	0.017	8.38268e-05		0.380952	0.022	0.000145891		0.380952	0.009	7.27284e-05		0.380952	0.015	0.000122348		2.15152	36.944	0.335327		2.15152	40.504	0.271345		2.15152	31.49	0.303439		2.15152	36.902	0.39262
0.401003	0.018	8.87578e-05		0.401003	0.005	3.31572e-05		0.401003	0.019	0.000153538		0.401003	0	0		2.21212	42.095	0.382081		2.21212	44.465	0.297881		2.21212	36.162	0.348459		2.21212	38.334	0.407856
0.421053	0	0		0.421053	0.006	3.97886e-05		0.421053	0.023	0.000185862		0.421053	0.009	7.34089e-05		2.27273	43.793	0.397493		2.27273	48.269	0.323365		2.27273	36.916	0.355724		2.27273	41.648	0.443116
0.441103	0.002	9.86198e-06		0.441103	0.012	7.95772e-05		0.441103	0.037	0.000298995		0.441103	0.036	0.000293635		2.33333	48.636	0.441451		2.33333	50.27	0.33677		2.33333	40.078	0.386193		2.33333	44.217	0.470449
0.461153	0.033	0.000162723		0.461153	0.034	0.000225469		0.461153	0.017	0.000137376		0.461153	0.007	5.70958e-05		2.39394	52.018	0.472148		2.39394	53.062	0.355474		2.39394	40.632	0.391532		2.39394	46.533	0.49509
0.481203	0.014	6.90339e-05		0.481203	0.03	0.000198943		0.481203	0.022	0.000177781		0.481203	0.04	0.000326262		2.45455	57.113	0.518394		2.45455	58.732	0.393459		2.45455	41.905	0.403799		2.45455	50.146	0.533531
0.501253	0	0		0.501253	0.046	0.000305046		0.501253	0.03	0.000242428		0.501253	0	0		2.51515	62.578	0.567998		2.51515	63.151	0.423063		2.51515	44.094	0.424892		2.51515	51.62	0.549213
0.521303	0.016	7.88959e-05		0.521303	0.022	0.000145891		0.521303	0.043	0.00034748		0.521303	0.017	0.000138661		2.57576	67.286	0.61073		2.57576	70.184	0.470178		2.57576	47.513	0.457837		2.57576	54.444	0.579259
0.541353	0.021	0.000103551		0.541353	0.058	0.000384623		0.541353	0.032	0.00025859		0.541353	0.013	0.000106035		2.63636	68.55	0.622203		2.63636	70.543	0.472583		2.63636	48.203	0.464486		2.63636	56.437	0.600464
0.561404	0.004	1.9724e-05		0.561404	0.038	0.000251994		0.561404	0.018	0.000145457		0.561404	0.016	0.000130505		2.69697	70.743	0.642108		2.69697	76.485	0.51239		2.69697	51.169	0.493067		2.69697	61.097	0.650044
0.581454	0.021	0.000103551		0.581454	0.051	0.000338203		0.581454	0.05	0.000404047		0.581454	0.055	0.00044861		2.75758	76.736	0.696505		2.75758	78.662	0.526974		2.75758	50.383	0.485493		2.75758	60.219	0.640703
0.601504	0.032	0.000157792		0.601504	0.049	0.00032494		0.601504	0.044	0.000355561		0.601504	0.032	0.000261009		2.81818	80.12	0.72722		2.81818	84.638	0.567009		2.81818	56.357	0.543059		2.81818	62.218	0.661971
0.621554	0.013	6.41029e-05		0.621554	0.057	0.000377992		0.621554	0.047	0.000379804		0.621554	0.019	0.000154974		2.87879	82.874	0.752217		2.87879	88.43	0.592412		2.87879	56.188	0.54143		2.87879	65.441	0.696262
0.641604	0.017	8.38268e-05		0.641604	0.065	0.000431043		0.641604	0.053	0.00042829		0.641604	0.018	0.000146818		2.93939	84.782	0.769535		2.93939	92.096	0.616972		2.93939	57.824	0.557195		2.93939	67.462	0.717765
0.661654	0.052	0.000256412		0.661654	0.074	0.000490726		0.661654	0.043	0.00034748		0.661654	0.035	0.000285479		3	93.02	0.844308		3	95.82	0.64192		3	59.138	0.569857		3	68.779	0.731777
0.681704	0.027	0.000133137		0.681704	0.037	0.000245363		0.681704	0.067	0.000541423		0.681704	0.04	0.000326262		3.06061	97.728	0.887041		3.06061	99.741	0.668187		3.06061	61.37	0.591364		3.06061	69.477	0.739204
0.701754	0.032	0.000157792		0.701754	0.045	0.000298414		0.701754	0.088	0.000711123		0.701754	0.003	2.44696e-05		3.12121	97.257	0.882766		3.12121	106.015	0.710218		3.12121	62.803	0.605173		3.12121	73.964	0.786943
0.721805	0.025	0.000123275		0.721805	0.063	0.00041778		0.721805	0.047	0.000379804		0.721805	0.032	0.000261009		3.18182	103.225	0.936936		3.18182	109.598	0.734222		3.18182	65.454	0.630718		3.18182	74.215	0.789614
0.741855	0.024	0.000118344		0.741855	0.09	0.000596829		0.741855	0.059	0.000476775		0.741855	0.019	0.000154974		3.24242	106.069	0.962749		3.24242	111.549	0.747292		3.24242	66.961	0.645239		3.24242	74.551	0.793189
0.761905	0.037	0.000182447		0.761905	0.102	0.000676406		0.761905	0.082	0.000662637		0.761905	0.037	0.000301792		3.30303	106.567	0.96727		3.30303	119.258	0.798936		3.30303	68.87	0.663635		3.30303	75.021	0.798189
0.781955	0.039	0.000192309		0.781955	0.065	0.000431043		0.781955	0.07	0.000565666		0.781955	0.045	0.000367044		3.36364	110.173	1		3.36364	121.763	0.815718		3.36364	70.451	0.678869		3.36364	74.363	0.791188
0.802005	0.04	0.00019724		0.802005	0.06	0.000397886		0.802005	0.069	0.000557585		0.802005	0.054	0.000440453		3.42424	113.951	1.03429		3.42424	130.779	0.876118		3.42424	71.952	0.693333		3.42424	79.608	0.846993
0.822055	0.025	0.000123275		0.822055	0.078	0.000517252		0.822055	0.089	0.000719204		0.822055	0.043	0.000350731		3.48485	113.986	1.03461		3.48485	128.239	0.859102		3.48485	73.874	0.711853		3.48485	78.768	0.838056
0.842105	0.065	0.000320514		0.842105	0.061	0.000404517		0.842105	0.069	0.000557585		0.842105	0.039	0.000318105		3.54545	121.295	1.10095		3.54545	135.719	0.909212		3.54545	78.09	0.752479		3.54545	84.042	0.894168
0.862155	0.086	0.000424065		0.862155	0.065	0.000431043		0.862155	0.08	0.000646475		0.862155	0.035	0.000285479		3.60606	114.67	1.04082		3.60606	149.271	1		3.60606	75.734	0.729776		3.60606	80.008	0.851249
0.882206	0.105	0.000517754		0.882206	0.12	0.000795772		0.882206	0.064	0.00051718		0.882206	0.068	0.000554645		3.66667	114.733	1.04139		3.66667	149.239	0.999786		3.66667	79.338	0.764505		3.66667	82.606	0.87889
0.902256	0.065	0.000320514		0.902256	0.143	0.000948295		0.902256	0.119	0.000961632		0.902256	0.016	0.000130505		3.72727	113.297	1.02836		3.72727	155.02	1.03851		3.72727	84.218	0.811529		3.72727	85.342	0.908
0.922306	0.096	0.000473375		0.922306	0.109	0.000722826		0.922306	0.144	0.00116366		0.922306	0.074	0.000603584		3.78788	109.099	0.990252		3.78788	162.836	1.09087		3.78788	84.129	0.810671		3.78788	87.062	0.9263
0.942356	0.03	0.00014793		0.942356	0.093	0.000616723		0.942356	0.11	0.000888903		0.942356	0.089	0.000725932		3.84848	109.466	0.993583		3.84848	161.486	1.08183		3.84848	87.357	0.841776		3.84848	88.25	0.93894
0.962406	0.054	0.000266274		0.962406	0.091	0.00060346		0.962406	0.132	0.00106668		0.962406	0.062	0.000505705		3.90909	104	0.94397		3.90909	152.602	1.02232		3.90909	90.411	0.871205		3.90909	87.364	0.929513
0.982456	0.07	0.000345169		0.982456	0.077	0.00051062		0.982456	0.091	0.000735365		0.982456	0.095	0.000774871		3.9697	98.169	0.891044		3.9697	158.241	1.06009		3.9697	86.173	0.830367		3.9697	88.131	0.937674
1.00251	0.093	0.000458582		1.00251	0.186	0.00123345		1.00251	0.126	0.0010182		1.00251	0.061	0.000497549		4.0303	85.558	0.776579		4.0303	153.281	1.02686		4.0303	94.492	0.910529		4.0303	91.142	0.969709
1.02256	0.083	0.000409272		1.02256	0.186	0.00123345		1.02256	0.146	0.00117982		1.02256	0.047	0.000383357		4.09091	79.158	0.718488		4.09091	158.687	1.06308		4.09091	92.378	0.890159		4.09091	91.955	0.978359
1.04261	0.065	0.000320514		1.04261	0.092	0.000610092		1.04261	0.189	0.0015273		1.04261	0.086	0.000701462		4.15152	75.563	0.685858		4.15152	145.594	0.975367		4.15152	96.923	0.933955		4.15152	92.864	0.988031
1.06266	0.06	0.000295859		1.06266	0.142	0.000941663		1.06266	0.163	0.00131719		1.06266	0.091	0.000742245		4.21212	70.443	0.639385		4.21212	140.917	0.944035		4.21212	99.586	0.959615		4.21212	91.409	0.97255
1.08271	0.117	0.000576926		1.08271	0.147	0.00097482		1.08271	0.149	0.00120406		1.08271	0.126	0.00102772		4.27273	64.069	0.581531		4.27273	128.714	0.862284		4.27273	100.532	0.968731		4.27273	94.961	1.01034
1.10276	0.078	0.000384617		1.10276	0.154	0.00102124		1.10276	0.111	0.000896984		1.10276	0.086	0.000701462		4.33333	58.596	0.531854		4.33333	127.095	0.851438		4.33333	100.118	0.964742		4.33333	92.083	0.979721
1.12281	0.092	0.000453651		1.12281	0.169	0.00112071		1.12281	0.158	0.00127679		1.12281	0.047	0.000383357		4.39394	54.668	0.496201		4.39394	107.077	0.717333		4.39394	98.17	0.945971		4.39394	92.479	0.983934
1.14286	0.075	0.000369824		1.14286	0.141	0.000935032		1.14286	0.129	0.00104244		1.14286	0.167	0.00136214		4.45455	48.87	0.443575		4.45455	107.176	0.717996		4.45455	101.368	0.976787		4.45455	93.989	1
1.16291	0.133	0.000655822		1.16291	0.173	0.00114724		1.16291	0.212	0.00171316		1.16291	0.065	0.000530175		4.51515	44.585	0.404682		4.51515	90.383	0.605496		4.51515	103.777	1		4.51515	91.159	0.96989
1.18296	0.068	0.000335307		1.18296	0.154	0.00102124		1.18296	0.159	0.00128487		1.18296	0.111	0.000905376		4.57576	41.155	0.373549		4.57576	83.001	0.556042		4.57576	103.105	0.993525		4.57576	89.599	0.953292
1.20301	0.17	0.000838268		1.20301	0.142	0.000941663		1.20301	0.178	0.00143841		1.20301	0.083	0.000676993		4.63636	38.486	0.349323		4.63636	70.266	0.470728		4.63636	101.704	0.980024		4.63636	96.788	1.02978
1.22306	0.146	0.000719925		1.22306	0.236	0.00156502		1.22306	0.198	0.00160003		1.22306	0.088	0.000717776		4.69697	35.517	0.322375		4.69697	65.759	0.440534		4.69697	111.761	1.07693		4.69697	92.902	0.988435
1.24311	0.11	0.000542409		1.24311	0.235	0.00155839		1.24311	0.199	0.00160811		1.24311	0.185	0.00150896		4.75758	29.939	0.271745		4.75758	61.656	0.413047		4.75758	99.91	0.962737		4.75758	82.337	0.876028
1.26316	0.209	0.00103058		1.26316	0.23	0.00152523		1.26316	0.241	0.00194751		1.26316	0.095	0.000774871		4.81818	28.944	0.262714		4.81818	49.748	0.333273		4.81818	102.539	0.988071		4.81818	87.236	0.928151
1.28321	0.218	0.00107496		1.28321	0.29	0.00192312		1.28321	0.244	0.00197175		1.28321	0.138	0.0011256		4.87879	25.342	0.23002		4.87879	44.623	0.29894		4.87879	104.364	1.00566		4.87879	80.941	0.861175
1.30326	0.165	0.000813613		1.30326	0.242	0.00160481		1.30326	0.171	0.00138184		1.30326	0.158	0.00128873		4.93939	24.596	0.223249		4.93939	39.397	0.263929		4.93939	110.523	1.065		4.93939	91.055	0.968784
1.32331	0.193	0.000951681		1.32331	0.197	0.00130639		1.32331	0.194	0.0015677		1.32331	0.157	0.00128058		5	23.35	0.211939		5	32.842	0.220016		5	101.608	0.979099		5	86.346	0.918682
1.34336	0.18	0.000887578		1.34336	0.297	0.00196954		1.34336	0.194	0.0015677		1.34336	0.121	0.000986941		5.06061	19.308	0.175252		5.06061	31.825	0.213203		5.06061	96.847	0.933222		5.06061	94.91	1.0098
1.36341	0.254	0.00125247		1.36341	0.377	0.00250005		1.36341	0.274	0.00221418		1.36341	0.155	0.00126426		5.12121	19.663	0.178474		5.12121	25.403	0.17018		5.12121	92.954	0.895709		5.12121	90.409	0.96191
1.38346	0.187	0.000922095		1.38346	0.427	0.00283162		1.38346	0.321	0.00259398		1.38346	0.152	0.00123979		5.18182	17.451	0.158396		5.18182	24.994	0.16744		5.18182	91.036	0.877227		5.18182	78.691	0.837236
1.40351	0.284	0.0014004		1.40351	0.288	0.00190985		1.40351	0.204	0.00164851		1.40351	0.192	0.00156606		5.24242	16.049	0.145671		5.24242	20.313	0.136081		5.24242	79.901	0.76993		5.24242	93.883	0.998872
1.42356	0.229	0.0011292		1.42356	0.273	0.00181038		1.42356	0.311	0.00251317		1.42356	0.149	0.00121532		5.30303	15.335	0.13919		5.30303	20.242	0.135606		5.30303	80.024	0.771115		5.30303	87.712	0.933216
1.44361	0.235	0.00115878		1.44361	0.468	0.00310351		1.44361	0.313	0.00252933		1.44361	0.228	0.00185969		5.36364	14.134	0.128289		5.36364	17.753	0.118931		5.36364	68.289	0.658036		5.36364	83.155	0.884731
1.46366	0.338	0.00166667		1.46366	0.368	0.00244037		1.46366	0.322	0.00260206		1.46366	0.195	0.00159053		5.42424	12.286	0.111516		5.42424	15.49	0.103771		5.42424	64.121	0.617873		5.42424	85.818	0.913064
1.48371	0.282	0.00139054		1.48371	0.266	0.00176396		1.48371	0.308	0.00248893		1.48371	0.16	0.00130505		5.48485	12.12	0.110009		5.48485	14.019	0.0939164		5.48485	59.174	0.570203		5.48485	90.3	0.960751
1.50376	0.322	0.00158778		1.50376	0.314	0.00208227		1.50376	0.287	0.00231923		1.50376	0.168	0.0013703		5.54545	10.907	0.0989988		5.54545	11.495	0.0770076		5.54545	52.68	0.507627		5.54545	88.938	0.94626
1.52381	0.409	0.00201678		1.52381	0.329	0.00218174		1.52381	0.301	0.00243236		1.52381	0.234	0.00190863		5.60606	10.284	0.0933441		5.60606	11.633	0.0779321		5.60606	41.412	0.399048		5.60606	84.102	0.894807
1.54386	0.53	0.00261343		1.54386	0.268	0.00177722		1.54386	0.435	0.00351521		1.54386	0.226	0.00184338		5.66667	10.394	0.0943425		5.66667	10.741	0.0719564		5.66667	39.397	0.379631		5.66667	77.762	0.827352
1.56391	0.311	0.00153354		1.56391	0.439	0.0029112		1.56391	0.405	0.00327278		1.56391	0.222	0.00181075		5.72727	9.045	0.0820982		5.72727	10.362	0.0694174		5.72727	30.196	0.29097		5.72727	78.587	0.83613
1.58396	0.341	0.00168147		1.58396	0.401	0.0026592		1.58396	0.416	0.00336167		1.58396	0.287	0.00234093		5.78788	8.768	0.0795839		5.78788	9.021	0.0604337		5.78788	26.366	0.254064		5.78788	69.433	0.738735
1.60401	0.521	0.00256905		1.60401	0.485	0.00321624		1.60401	0.425	0.0034344		1.60401	0.147	0.00119901		5.84848	7.735	0.0702078		5.84848	8.124	0.0544245		5.84848	22.816	0.219856		5.84848	63.588	0.676547
1.62406	0.462	0.00227812		1.62406	0.502	0.00332898		1.62406	0.339	0.00273944		1.62406	0.25	0.00203914		5.90909	7.183	0.0651975		5.90909	7.339	0.0491656		5.90909	21.434	0.206539		5.90909	53.354	0.567662
1.64411	0.508	0.00250494		1.64411	0.474	0.0031433		1.64411	0.451	0.0036445		1.64411	0.295	0.00240618		5.9697	6.262	0.0568379		5.9697	7.399	0.0495676		5.9697	14.833	0.142931		5.9697	43.871	0.466767
1.66416	0.268	0.00132151		1.66416	0.49	0.0032494		1.66416	0.445	0.00359602		1.66416	0.275	0.00224305		6.0303	6.833	0.0620206		6.0303	6.588	0.0441345		6.0303	12.004	0.115671		6.0303	38.131	0.405696
1.68421	0.503	0.00248029		1.68421	0.47	0.00311677		1.68421	0.461	0.00372531		1.68421	0.249	0.00203098		6.09091	5.836	0.0529712		6.09091	6.185	0.0414347		6.09091	10.653	0.102653		6.09091	27.053	0.287832
1.70426	0.448	0.00220908		1.70426	0.521	0.00345498		1.70426	0.465	0.00375764		1.70426	0.285	0.00232461		6.15152	5.142	0.0466721		6.15152	5.2	0.034836		6.15152	10.619	0.102325		6.15152	26.063	0.277298
1.72431	0.772	0.00380672		1.72431	0.735	0.0048741		1.72431	0.426	0.00344248		1.72431	0.184	0.0015008		6.21212	4.967	0.0450836		6.21212	5.047	0.033811		6.21212	7.573	0.0729738		6.21212	23.347	0.248401
1.74436	0.563	0.00277615		1.74436	0.611	0.0040518		1.74436	0.366	0.00295762		1.74436	0.308	0.00251221		6.27273	4.819	0.0437403		6.27273	4.173	0.0279559		6.27273	6.692	0.0644844		6.27273	18.097	0.192544
1.76441	0.555	0.0027367		1.76441	0.592	0.00392581		1.76441	0.649	0.00524453		1.76441	0.267	0.0021778		6.33333	4.619	0.041925		6.33333	4.032	0.0270113		6.33333	5.791	0.0558023		6.33333	10.842	0.115354
1.78446	0.609	0.00300297		1.78446	0.646	0.0042839		1.78446	0.574	0.00463846		1.78446	0.389	0.00317289		6.39394	4.105	0.0372596		6.39394	3.788	0.0253767		6.39394	5.376	0.0518034		6.39394	9.337	0.0993414
1.80451	0.662	0.00326432		1.80451	0.787	0.00521894		1.80451	0.493	0.0039839		1.80451	0.233	0.00190047		6.45455	4.052	0.0367785		6.45455	3.55	0.0237822		6.45455	5.264	0.0507241		6.45455	8.26	0.0878826
1.82456	0.648	0.00319528		1.82456	0.556	0.00368708		1.82456	0.821	0.00663445		1.82456	0.475	0.00387436		6.51515	3.893	0.0353353		6.51515	3.455	0.0231458		6.51515	4.499	0.0433526		6.51515	6.869	0.073083
1.84461	1.042	0.00513809		1.84461	0.703	0.0046619		1.84461	0.627	0.00506675		1.84461	0.346	0.00282216		6.57576	3.039	0.0275839		6.57576	2.774	0.0185836		6.57576	4.425	0.0426395		6.57576	5.425	0.0577195
1.86466	0.542	0.0026726		1.86466	0.83	0.00550409		1.86466	0.584	0.00471927		1.86466	0.365	0.00297714		6.63636	3.136	0.0284643		6.63636	2.929	0.019622		6.63636	3.376	0.0325313		6.63636	4.327	0.0460373
1.88471	0.783	0.00386097		1.88471	0.794	0.00526536		1.88471	0.764	0.00617384		1.88471	0.392	0.00319736		6.69697	3.337	0.0302887		6.69697	2.667	0.0178668		6.69697	2.992	0.0288311		6.69697	3.717	0.0395472
1.90476	0.817	0.00402862		1.90476	0.565	0.00374676		1.90476	0.654	0.00528493		1.90476	0.339	0.00276507		6.75758	2.801	0.0254237		6.75758	2.342	0.0156896		6.75758	2.941	0.0283396		6.75758	3.149	0.0335039
1.92481	1.213	0.00598129		1.92481	0.681	0.004516		1.92481	0.736	0.00594757		1.92481	0.369	0.00300976		6.81818	2.482	0.0225282		6.81818	2.189	0.0146646		6.81818	2.861	0.0275687		6.81818	3.319	0.0353126
1.94486	1.565	0.007717		1.94486	0.873	0.00578924		1.94486	0.621	0.00501826		1.94486	0.425	0.00346653		6.87879	2.619	0.0237717		6.87879	2.014	0.0134922		6.87879	2.447	0.0235794		6.87879	2.663	0.0283331
1.96491	0.759	0.00374262		1.96491	0.957	0.00634628		1.96491	0.632	0.00510715		1.96491	0.345	0.00281401		6.93939	2.416	0.0219291		6.93939	1.81	0.0121256		6.93939	2.526	0.0243407		6.93939	2.269	0.0241411
1.98496	0.948	0.00467458		1.98496	0.837	0.00555051		1.98496	0.746	0.00602838		1.98496	0.515	0.00420062		7	2.198	0.0199504		7	1.822	0.012206		7	2.28	0.0219702		7	2.404	0.0255775
2.00501	1.126	0.0055523		2.00501	1.061	0.00703595		2.00501	0.687	0.0055516		2.00501	0.668	0.00544857
2.02506	1.052	0.0051874		2.02506	0.989	0.00655849		2.02506	0.584	0.00471927		2.02506	0.418	0.00340943
2.04511	1.194	0.0058876		2.04511	1.045	0.00692985		2.04511	0.648	0.00523645		2.04511	0.447	0.00364597
2.06516	1.068	0.0052663		2.06516	0.986	0.00653859		2.06516	0.749	0.00605262		2.06516	0.419	0.00341759
2.08521	1.213	0.00598129		2.08521	0.808	0.0053582		2.08521	0.853	0.00689304		2.08521	0.394	0.00321368
2.10526	1.536	0.007574		2.10526	1.071	0.00710226		2.10526	0.738	0.00596373		2.10526	0.584	0.00476342
2.12531	1.252	0.0061736		2.12531	1.053	0.0069829		2.12531	1.117	0.00902641		2.12531	0.438	0.00357256
2.14536	1.65	0.00813613		2.14536	1.076	0.00713542		2.14536	0.96	0.0077577		2.14536	0.548	0.00446978
2.16541	1.953	0.00963023		2.16541	1.381	0.00915801		2.16541	1.165	0.00941429		2.16541	0.78	0.0063621
2.18546	1.832	0.00903358		2.18546	1.413	0.00937021		2.18546	0.901	0.00728093		2.18546	0.45	0.00367044
2.20551	1.652	0.008146		2.20551	1.52	0.0100798		2.20551	0.965	0.00779811		2.20551	0.615	0.00501627
2.22556	1.796	0.00885606		2.22556	1.376	0.00912485		2.22556	1.087	0.00878398		2.22556	0.766	0.00624791
2.24561	2.478	0.012219		2.24561	1.433	0.00950284		2.24561	1.228	0.00992339		2.24561	0.703	0.00573405
2.26566	1.773	0.00874265		2.26566	1.525	0.0101129		2.26566	1.046	0.00845266		2.26566	0.702	0.00572589
2.28571	2.451	0.0120859		2.28571	1.355	0.00898559		2.28571	0.891	0.00720012		2.28571	0.64	0.00522019
2.30576	1.803	0.00889058		2.30576	1.536	0.0101859		2.30576	1.059	0.00855771		2.30576	0.78	0.0063621
2.32581	1.814	0.00894482		2.32581	1.462	0.00969515		2.32581	1.409	0.011386		2.32581	0.597	0.00486945
2.34586	2.46	0.0121302		2.34586	1.221	0.00809698		2.34586	1.178	0.00951935		2.34586	0.676	0.00551382
2.36591	2.16	0.0106509		2.36591	1.827	0.0121156		2.36591	1.019	0.00823448		2.36591	0.738	0.00601953
2.38596	1.768	0.00871799		2.38596	1.734	0.0114989		2.38596	1.365	0.0110305		2.38596	0.682	0.00556276
2.40602	2.269	0.0111884		2.40602	2.556	0.0169499		2.40602	1.853	0.014974		2.40602	0.802	0.00654155
2.42607	3.138	0.0154734		2.42607	1.435	0.0095161		2.42607	1.151	0.00930116		2.42607	0.581	0.00473895
2.44612	2.839	0.0139991		2.44612	1.925	0.0127655		2.44612	1.266	0.0102305		2.44612	0.905	0.00738167
2.46617	2.556	0.0126036		2.46617	1.612	0.0106899		2.46617	1.742	0.014077		2.46617	0.808	0.00659048
2.48622	2.832	0.0139646		2.48622	1.882	0.0124804		2.48622	1.692	0.0136729		2.48622	0.879	0.0071696
2.50627	2.637	0.013003		2.50627	1.809	0.0119963		2.50627	1.405	0.0113537		2.50627	0.895	0.0073001
2.52632	2.479	0.0122239		2.52632	2.028	0.0134485		2.52632	1.588	0.0128325		2.52632	1.06	0.00864593
2.54637	3.985	0.01965		2.54637	1.772	0.0117509		2.54637	1.139	0.00920419		2.54637	0.858	0.00699831
2.56642	3.29	0.016223		2.56642	1.807	0.011983		2.56642	1.732	0.0139962		2.56642	0.847	0.00690859
2.58647	3.435	0.016938		2.58647	1.838	0.0121886		2.58647	1.481	0.0119679		2.58647	1.038	0.00846649
2.60652	3.73	0.0183926		2.60652	2.286	0.0151595		2.60652	2.219	0.0179316		2.60652	1.103	0.00899666
2.62657	3.361	0.0165731		2.62657	2.702	0.0179181		2.62657	1.609	0.0130022		2.62657	1.226	0.00999992
2.64662	3.732	0.0184025		2.64662	1.914	0.0126926		2.64662	1.861	0.0150386		2.64662	0.859	0.00700647
2.66667	3.162	0.0155918		2.66667	2.242	0.0148677		2.66667	1.52	0.012283		2.66667	0.948	0.0077324
2.68672	4.775	0.0235455		2.68672	2.371	0.0157231		2.68672	1.941	0.0156851		2.68672	1.032	0.00841755
2.70677	3.465	0.0170859		2.70677	2.179	0.0144499		2.70677	2.173	0.0175599		2.70677	1.104	0.00900482
2.72682	4.468	0.0220317		2.72682	2.7	0.0179049		2.72682	2.55	0.0206064		2.72682	1.248	0.0101794
2.74687	4.252	0.0209666		2.74687	2.323	0.0154048		2.74687	1.914	0.0154669		2.74687	1.198	0.00977154
2.76692	5.335	0.0263068		2.76692	3.53	0.023409		2.76692	1.833	0.0148124		2.76692	1.397	0.0113947
2.78697	4.774	0.0235406		2.78697	2.646	0.0175468		2.78697	1.744	0.0140932		2.78697	1.528	0.0124632
2.80702	4.976	0.0245366		2.80702	3.222	0.0213665		2.80702	2.571	0.0207761		2.80702	1.459	0.0119004
2.82707	4.226	0.0208384		2.82707	2.921	0.0193704		2.82707	2.204	0.0178104		2.82707	1.507	0.0122919
2.84712	4.652	0.022939		2.84712	3.048	0.0202126		2.84712	1.963	0.0158629		2.84712	1.584	0.01292
2.86717	5.832	0.0287575		2.86717	2.377	0.0157629		2.86717	2.802	0.0226428		2.86717	2.043	0.0166638
2.88722	5.589	0.0275593		2.88722	3.25	0.0215522		2.88722	2.41	0.0194751		2.88722	1.176	0.00959209
2.90727	5.075	0.0250248		2.90727	4.313	0.0286014		2.90727	2.174	0.017568		2.90727	1.788	0.0145839
2.92732	5.313	0.0261984		2.92732	4.1	0.0271889		2.92732	2.155	0.0174144		2.92732	1.917	0.0156361
2.94737	5.763	0.0284173		2.94737	4.404	0.0292048		2.94737	2.744	0.0221741		2.94737	1.775	0.0144779
2.96742	6.946	0.0342507		2.96742	3.408	0.0225999		2.96742	2.054	0.0165982		2.96742	1.713	0.0139722
2.98747	7.736	0.0381461		2.98747	4.265	0.0282831		2.98747	2.439	0.0197094		2.98747	1.787	0.0145757
3.00752	7.484	0.0369035		3.00752	4.432	0.0293905		3.00752	3.231	0.0261095		3.00752	1.914	0.0156116
3.02757	6.074	0.0299508		3.02757	5.542	0.0367514		3.02757	2.984	0.0241135		3.02757	2.055	0.0167617
3.04762	7.8	0.0384617		3.04762	5.329	0.0353389		3.04762	2.678	0.0216408		3.04762	2.288	0.0186622
3.06767	8.266	0.0407596		3.06767	4.658	0.0308892		3.06767	3.002	0.024259		3.06767	2.488	0.0202935
3.08772	9.959	0.0491077		3.08772	5.011	0.0332301		3.08772	4.229	0.0341743		3.08772	2.08	0.0169656
3.10777	7.405	0.036514		3.10777	3.938	0.0261146		3.10777	2.793	0.0225701		3.10777	2.116	0.0172592
3.12782	8.358	0.0412132		3.12782	5.598	0.0371228		3.12782	2.921	0.0236044		3.12782	2.119	0.0172837
3.14787	11.277	0.0556068		3.14787	5.327	0.0353256		3.14787	3.312	0.0267641		3.14787	2.483	0.0202527
3.16792	11.025	0.0543642		3.16792	5.53	0.0366718		3.16792	4.633	0.037439		3.16792	2.876	0.0234582
3.18797	12.493	0.0616029		3.18797	5.443	0.0360949		3.18797	3.936	0.0318066		3.18797	1.869	0.0152446
3.20802	12.42	0.0612429		3.20802	6.428	0.0426268		3.20802	3.955	0.0319601		3.20802	3.167	0.0258318
3.22807	11.21	0.0552764		3.22807	6.164	0.0408761		3.22807	3.599	0.0290833		3.22807	2.874	0.0234419
3.24812	13.624	0.0671798		3.24812	6.037	0.040034		3.24812	4.547	0.036744		3.24812	2.055	0.0167617
3.26817	14.123	0.0696404		3.26817	5.431	0.0360153		3.26817	4.919	0.0397501		3.26817	2.396	0.0195431
3.28822	18.13	0.0893989		3.28822	7.612	0.0504785		3.28822	3.872	0.0312894		3.28822	3.119	0.0254402
3.30827	16.164	0.0797045		3.30827	6.169	0.0409093		3.30827	4.21	0.0340208		3.30827	3.079	0.025114
3.32832	18.666	0.0920419		3.32832	5.148	0.0341386		3.32832	4.096	0.0330995		3.32832	3.215	0.0262233
3.34837	17.088	0.0842608		3.34837	9.399	0.0623288		3.34837	5.616	0.0453826		3.34837	4.786	0.0390372
3.36842	17.966	0.0885902		3.36842	7.254	0.0481044		3.36842	4.807	0.0388451		3.36842	2.993	0.0244125
3.38847	25.216	0.12434		3.38847	7.164	0.0475076		3.38847	4.619	0.0373259		3.38847	2.765	0.0225528
3.40852	23.112	0.113965		3.40852	7.67	0.0508631		3.40852	5.341	0.0431603		3.40852	3.68	0.0300161
3.42857	25.844	0.127437		3.42857	9.053	0.0600344		3.42857	5.872	0.0474513		3.42857	2.387	0.0194697
3.44862	33.364	0.164518		3.44862	6.185	0.0410154		3.44862	6.274	0.0506998		3.44862	3.241	0.0264353
3.46867	30.32	0.149508		3.46867	8.862	0.0587677		3.46867	6.259	0.0505786		3.46867	4.398	0.0358725
3.48872	32.75	0.16149		3.48872	9.752	0.0646697		3.48872	5.094	0.0411643		3.48872	3.455	0.0281808
3.50877	35.83	0.176677		3.50877	10.028	0.0665		3.50877	5.361	0.0433219		3.50877	3.119	0.0254402
3.52882	40.603	0.200213		3.52882	10.131	0.067183		3.52882	9.738	0.0786922		3.52882	4.622	0.0376995
3.54887	33.584	0.165602		3.54887	9.809	0.0650477		3.54887	6.549	0.0529221		3.54887	3.191	0.0260275
3.56892	41.796	0.206096		3.56892	9.015	0.0597824		3.56892	7.963	0.0643485		3.56892	4.066	0.0331645
3.58897	42.313	0.208645		3.58897	12.991	0.0861489		3.58897	8.782	0.0709668		3.58897	3.746	0.0305544
3.60902	51.222	0.252575		3.60902	11.262	0.0746832		3.60902	8.324	0.0672657		3.60902	4.779	0.0389801
3.62907	50.863	0.250805		3.62907	13.483	0.0894116		3.62907	8.035	0.0649303		3.62907	3.683	0.0300405
3.64912	57.84	0.285209		3.64912	14.598	0.0968056		3.64912	8.165	0.0659809		3.64912	5.336	0.0435233
3.66917	53.305	0.262846		3.66917	17.369	0.115181		3.66917	8.293	0.0670152		3.66917	4.736	0.0386294
3.68922	68.093	0.335766		3.68922	15.847	0.105088		3.68922	8.083	0.0653182		3.68922	5.606	0.0457256
3.70927	62.492	0.308147		3.70927	18.411	0.122091		3.70927	8.655	0.0699405		3.70927	4.199	0.0342493
3.72932	67.587	0.333271		3.72932	20.436	0.13552		3.72932	10.05	0.0812134		3.72932	5.471	0.0446244
3.74937	85.103	0.419642		3.74937	22.689	0.150461		3.74937	11.521	0.0931005		3.74937	4.9	0.039967
3.76942	77.888	0.384065		3.76942	24.061	0.159559		3.76942	11.875	0.0959611		3.76942	5.176	0.0422183
3.78947	100.949	0.497779		3.78947	26.182	0.173624		3.78947	12.766	0.103161		3.78947	5.306	0.0432786
3.80952	97.483	0.480688		3.80952	25.258	0.167497		3.80952	14.647	0.118362		3.80952	5.658	0.0461497
3.82957	107.764	0.531383		3.82957	30.944	0.205203		3.82957	13.84	0.11184		3.82957	5.295	0.0431889
3.84962	109.551	0.540195		3.84962	22.957	0.152238		3.84962	14.865	0.120123		3.84962	5.733	0.0467614
3.86967	113.801	0.561152		3.86967	29.581	0.196164		3.86967	15.786	0.127566		3.86967	6.251	0.0509865
3.88972	113.999	0.562128		3.88972	32.354	0.214553		3.88972	17.018	0.137521		3.88972	4.657	0.037985
3.90977	136.637	0.673756		3.90977	38.348	0.254302		3.90977	16.731	0.135202		3.90977	9.281	0.0757009
3.92982	135.596	0.668623		3.92982	41.213	0.273301		3.92982	17.538	0.141724		3.92982	6.017	0.0490779
3.94987	149.104	0.73523		3.94987	37.296	0.247326		3.94987	21.989	0.177692		3.94987	8.597	0.0701218
3.96992	174.034	0.85816		3.96992	43.8	0.290457		3.96992	21.03	0.169942		3.96992	9.191	0.0749668
3.98997	156.403	0.771222		3.98997	44.906	0.297791		3.98997	24.806	0.200456		3.98997	7.867	0.0641675
4.01003	159.051	0.784279		4.01003	43.635	0.289363		4.01003	27.172	0.219575		4.01003	6.7	0.0546488
4.03008	174.718	0.861533		4.03008	54.228	0.359609		4.03008	31.581	0.255204		4.03008	8.328	0.0679277
4.05013	169.248	0.83456		4.05013	51.756	0.343216		4.05013	22.093	0.178532		4.05013	8.275	0.0674954
4.07018	190.614	0.939916		4.07018	57.938	0.384212		4.07018	27.877	0.225272		4.07018	10.092	0.0823158
4.09023	193.661	0.954941		4.09023	59.816	0.396666		4.09023	26.298	0.212513		4.09023	9.026	0.0736209
4.11028	195.471	0.963866		4.11028	49.915	0.331008		4.11028	24.213	0.195664		4.11028	8.28	0.0675362
4.13033	209.697	1.03401		4.13033	56.377	0.37386		4.13033	32.903	0.265887		4.13033	7.308	0.059608
4.15038	197.415	0.973452		4.15038	56.557	0.375054		4.15038	35.709	0.288562		4.15038	11.651	0.0950319
4.17043	202.799	1		4.17043	53.715	0.356207		4.17043	37.298	0.301403		4.17043	9.233	0.0753093
4.19048	212.936	1.04999		4.19048	63.225	0.419272		4.19048	40.175	0.324652		4.19048	12.35	0.100733
4.21053	208.119	1.02623		4.21053	61.067	0.404962		4.21053	39.663	0.320514		4.21053	10.432	0.085089
4.23058	214.028	1.05537		4.23058	64.697	0.429034		4.23058	36.42	0.294308		4.23058	8.876	0.0723975
4.25063	182.393	0.899378		4.25063	68.216	0.45237		4.25063	35.463	0.286574		4.25063	12.69	0.103506
4.27068	185.789	0.916124		4.27068	67.971	0.450745		4.27068	43.45	0.351117		4.27068	17.159	0.139958
4.29073	175.094	0.863387		4.29073	78.289	0.519168		4.29073	44.708	0.361283		4.29073	11.994	0.0978295
4.31078	195.149	0.962278		4.31078	80.49	0.533764		4.31078	37.517	0.303173		4.31078	16.914	0.13796
4.33083	167.143	0.824181		4.33083	74.96	0.497092		4.33083	47.238	0.381727		4.33083	12.618	0.102919
4.35088	177.973	0.877583		4.35088	74.934	0.49692		4.35088	43.643	0.352676		4.35088	15.614	0.127356
4.37093	159.812	0.788031		4.37093	82.148	0.544759		4.37093	52.444	0.423797		4.37093	18.009	0.146891
4.39098	152.984	0.754363		4.39098	88.38	0.586086		4.39098	55.625	0.449502		4.39098	19.056	0.155431
4.41103	140.48	0.692706		4.41103	98.381	0.652407		4.41103	52.903	0.427506		4.41103	16.275	0.132748
4.43108	142.247	0.701419		4.43108	99.118	0.657294		4.43108	55.335	0.447159		4.43108	18.625	0.151916
4.45113	131.869	0.650245		4.45113	112.972	0.749166		4.45113	50.006	0.404095		4.45113	18.572	0.151483
4.47118	121.662	0.599914		4.47118	113.331	0.751547		4.47118	64.54	0.521544		4.47118	22.66	0.184827
4.49123	121.725	0.600225		4.49123	120.873	0.801561		4.49123	53.46	0.432007		4.49123	19.938	0.162625
4.51128	123.77	0.610309		4.51128	116.364	0.77166		4.51128	60.375	0.487887		4.51128	21.199	0.17291
4.53133	114.369	0.563952		4.53133	132.741	0.880263		4.53133	56.233	0.454415		4.53133	27.668	0.225675
4.55138	86.9	0.428503		4.55138	130.352	0.86442		4.55138	66.721	0.539168		4.55138	23.788	0.194028
4.57143	77.344	0.381383		4.57143	122.361	0.811429		4.57143	63.738	0.515063		4.57143	24.768	0.202021
4.59148	69.58	0.343098		4.59148	139.891	0.927678		4.59148	65.322	0.527863		4.59148	29.944	0.244239
4.61153	60.274	0.297211		4.61153	148.61	0.985497		4.61153	76.546	0.618564		4.61153	27.113	0.221148
4.63158	60.081	0.296259		4.63158	139.146	0.922737		4.63158	63.432	0.51259		4.63158	33.766	0.275414
4.65163	46.744	0.230494		4.65163	145.778	0.966717		4.65163	67.358	0.544316		4.65163	32.621	0.266075
4.67168	37.386	0.18435		4.67168	158.941	1.05401		4.67168	83.487	0.674653		4.67168	31.685	0.25844
4.69173	45.788	0.22578		4.69173	147.038	0.975072		4.69173	80.356	0.649352		4.69173	34.87	0.284419
4.71178	31.378	0.154725		4.71178	154.272	1.02304		4.71178	71.349	0.576567		4.71178	36.076	0.294255
4.73183	32.361	0.159572		4.73183	150.797	1		4.73183	86.665	0.700335		4.73183	30.776	0.251026
4.75188	26.089	0.128645		4.75188	151.862	1.00706		4.75188	82.257	0.664714		4.75188	37	0.301792
4.77193	26.531	0.130824		4.77193	169.803	1.12604		4.77193	91.514	0.739519		4.77193	41.244	0.336408
4.79198	26.259	0.129483		4.79198	176.082	1.16768		4.79198	102.803	0.830745		4.79198	39.036	0.318399
4.81203	14.724	0.0726039		4.81203	168.687	1.11864		4.81203	104.179	0.841864		4.81203	45.661	0.372436
4.83208	25.828	0.127358		4.83208	165.4	1.09684		4.83208	107.701	0.870325		4.83208	43.409	0.354067
4.85213	18.97	0.0935409		4.85213	140.749	0.933367		4.85213	103.528	0.836603		4.85213	50.473	0.411685
4.87218	14.122	0.0696355		4.87218	156.049	1.03483		4.87218	112.064	0.905582		4.87218	53.44	0.435886
4.89223	10.061	0.0496107		4.89223	155.526	1.03136		4.89223	120.331	0.972387		4.89223	53.823	0.439009
4.91228	9.281	0.0457645		4.91228	147.464	0.977897		4.91228	109.33	0.883489		4.91228	54.887	0.447688
4.93233	7.109	0.0350544		4.93233	154.426	1.02407		4.93233	117.344	0.94825		4.93233	50.119	0.408798
4.95238	8.825	0.043516		4.95238	130.335	0.864308		4.95238	115.014	0.929421		4.95238	52.05	0.424548
4.97243	10.874	0.0536196		4.97243	139.942	0.928016		4.97243	135.264	1.09306		4.97243	66.122	0.539327
4.99248	7.076	0.0348917		4.99248	130.945	0.868353		4.99248	141.026	1.13962		4.99248	64.611	0.527002
5.01253	8.68	0.042801		5.01253	121.488	0.805639		5.01253	125.009	1.01019		5.01253	68.574	0.559327
5.03258	6.428	0.0316964		5.03258	112.218	0.744166		5.03258	123.748	1		5.03258	76.61	0.624873
5.05263	5.701	0.0281116		5.05263	106.56	0.706645		5.05263	127.145	1.02745		5.05263	69.724	0.568707
5.07268	4.309	0.0212476		5.07268	117.073	0.776362		5.07268	125.482	1.01401		5.07268	78.013	0.636316
5.09273	3.918	0.0193196		5.09273	96.328	0.638793		5.09273	141.223	1.14121		5.09273	79.691	0.650003
5.11278	4.103	0.0202319		5.11278	83.892	0.556324		5.11278	134.232	1.08472		5.11278	74.925	0.611129
5.13283	2.108	0.0103945		5.13283	74.411	0.493451		5.13283	131.628	1.06368		5.13283	89.888	0.733175
5.15288	3.157	0.0155671		5.15288	73.42	0.48688		5.15288	134.656	1.08815		5.15288	85.963	0.701161
5.17293	2.5	0.0123275		5.17293	68.104	0.451627		5.17293	132.82	1.07331		5.17293	93.86	0.765573
5.19298	3.009	0.0148374		5.19298	51.01	0.338269		5.19298	121.418	0.981171		5.19298	101.16	0.825116
5.21303	3.303	0.0162871		5.21303	56.048	0.371678		5.21303	123.662	0.999305		5.21303	98.645	0.804602
5.23308	0.782	0.00385603		5.23308	55.714	0.369464		5.23308	132.103	1.06752		5.23308	117.397	0.957553
5.25313	1.873	0.00923575		5.25313	47.058	0.312062		5.25313	119.374	0.964654		5.25313	99.244	0.809488
5.27318	1.336	0.0065878		5.27318	39.377	0.261126		5.27318	121.42	0.981188		5.27318	105.709	0.86222
5.29323	1.23	0.00606512		5.29323	28.836	0.191224		5.29323	114.867	0.928233		5.29323	109.943	0.896755
5.31328	2.069	0.0102022		5.31328	32.687	0.216762		5.31328	89.937	0.726775		5.31328	113.502	0.925784
5.33333	1.149	0.00566571		5.33333	27.934	0.185242		5.33333	114.495	0.925227		5.33333	115.388	0.941167
5.35338	1.023	0.0050444		5.35338	23.205	0.153882		5.35338	91.802	0.741846		5.35338	124.637	1.01661
5.37343	1.46	0.00719925		5.37343	15.581	0.103324		5.37343	83.074	0.671316		5.37343	116.913	0.953606
5.39348	1.788	0.00881661		5.39348	15.199	0.100791		5.39348	83.862	0.677684		5.39348	144.412	1.1779
5.41353	1.03	0.00507892		5.41353	13.693	0.0908042		5.41353	64.482	0.521075		5.41353	108.805	0.887472
5.43358	0.781	0.0038511		5.43358	11.63	0.0771236		5.43358	71.638	0.578902		5.43358	122.601	1
5.45363	1.174	0.00578898		5.45363	10.842	0.071898		5.45363	63.571	0.513713		5.45363	115.846	0.944903
5.47368	0.503	0.00248029		5.47368	14.136	0.0937419		5.47368	60.804	0.491353		5.47368	129.291	1.05457
5.49373	0.321	0.00158285		5.49373	9.567	0.0634429		5.49373	50.572	0.408669		5.49373	144.639	1.17975
5.51378	0.221	0.00108975		5.51378	8.723	0.057846		5.51378	47.002	0.37982		5.51378	124.45	1.01508
5.53383	0.369	0.00181954		5.53383	7.814	0.051818		5.53383	37.236	0.300902		5.53383	123.251	1.0053
5.55388	0.65	0.00320514		5.55388	6.992	0.046367		5.55388	40.258	0.325322		5.55388	98.369	0.802351
5.57393	0.143	0.000705132		5.57393	8.513	0.0564534		5.57393	27.947	0.225838		5.57393	116.648	0.951444
5.59398	0.242	0.0011933		5.59398	4.243	0.0281372		5.59398	22.258	0.179866		5.59398	99.077	0.808126
5.61404	0.774	0.00381659		5.61404	7.618	0.0505182		5.61404	21.473	0.173522		5.61404	90.992	0.74218
5.63409	0.162	0.000798821		5.63409	3.748	0.0248546		5.63409	22.334	0.18048		5.63409	105.359	0.859365
5.65414	0.167	0.000823475		5.65414	3.142	0.020836		5.65414	21.601	0.174556		5.65414	90.054	0.734529
5.67419	0.534	0.00263315		5.67419	4.246	0.0281571		5.67419	19.348	0.15635		5.67419	84.591	0.68997
5.69424	0.343	0.00169133		5.69424	2.937	0.0194765		5.69424	16.057	0.129756		5.69424	81.637	0.665875
5.71429	0.191	0.000941819		5.71429	2.923	0.0193837		5.71429	8.861	0.0716052		5.71429	84.346	0.687972
5.73434	0.447	0.00220415		5.73434	1.237	0.00820308		5.73434	16.982	0.137231		5.73434	76.319	0.622499
5.75439	0.563	0.00277615		5.75439	2.203	0.014609		5.75439	11.595	0.0936985		5.75439	66.485	0.542288
5.77444	0.167	0.000823475		5.77444	2.459	0.0163067		5.77444	13.147	0.10624		5.77444	61.039	0.497867
5.79449	0.378	0.00186391		5.79449	1.777	0.0117841		5.79449	8.977	0.0725426		5.79449	60.309	0.491913
5.81454	0.148	0.000729787		5.81454	1.471	0.00975484		5.81454	7.025	0.0567686		5.81454	52.554	0.428659
5.83459	0.184	0.000907302		5.83459	2.327	0.0154313		5.83459	5.061	0.0408976		5.83459	56.193	0.45834
5.85464	0.1	0.000493099		5.85464	1.379	0.00914474		5.85464	7.942	0.0641788		5.85464	46.551	0.379695
5.87469	0.429	0.0021154		5.87469	0.776	0.00514599		5.87469	6.268	0.0506513		5.87469	41.765	0.340658
5.89474	0.309	0.00152368		5.89474	0.656	0.00435022		5.89474	4.176	0.033746		5.89474	39.034	0.318382
5.91479	0.215	0.00106016		5.91479	1.782	0.0118172		5.91479	5.972	0.0482594		5.91479	34.821	0.284019
5.93484	0.182	0.00089744		5.93484	0.992	0.00657838		5.93484	2.968	0.0239842		5.93484	24.323	0.198392
5.95489	0.115	0.000567064		5.95489	0.543	0.00360087		5.95489	4.979	0.040235		5.95489	30.297	0.247119
5.97494	0.353	0.00174064		5.97494	0.545	0.00361413		5.97494	1.802	0.0145619		5.97494	27.663	0.225634
5.99499	0.11	0.000542409		5.99499	1.262	0.00836887		5.99499	2.372	0.019168		5.99499	22.392	0.182641
6.01504	0.113	0.000557202		6.01504	0.395	0.00261942		6.01504	2.744	0.0221741		6.01504	16.737	0.136516
6.03509	0.119	0.000586788		6.03509	0.738	0.004894		6.03509	2.285	0.0184649		6.03509	12.239	0.0998279
6.05514	0.066	0.000325445		6.05514	0.457	0.00303056		6.05514	2.333	0.0188528		6.05514	12.307	0.100383
6.07519	0.311	0.00153354		6.07519	0.243	0.00161144		6.07519	1.352	0.0109254		6.07519	13.651	0.111345
6.09524	0.058	0.000285997		6.09524	0.259	0.00171754		6.09524	0.822	0.00664253		6.09524	12.751	0.104004
6.11529	0.086	0.000424065		6.11529	0.207	0.00137271		6.11529	1.046	0.00845266		6.11529	5.083	0.0414597
6.13534	0.083	0.000409272		6.13534	0.271	0.00179712		6.13534	0.898	0.00725668		6.13534	6.055	0.0493879
6.15539	0.117	0.000576926		6.15539	0.31	0.00205574		6.15539	1.609	0.0130022		6.15539	7.014	0.05721
6.17544	0.155	0.000764304		6.17544	0.154	0.00102124		6.17544	0.736	0.00594757		6.17544	5.665	0.0462068
6.19549	0.039	0.000192309		6.19549	0.178	0.00118039		6.19549	0.265	0.00214145		6.19549	5.201	0.0424222
6.21554	0.049	0.000241619		6.21554	0.131	0.000868718		6.21554	0.809	0.00653748		6.21554	8.012	0.0653502
6.23559	0.076	0.000374755		6.23559	0.167	0.00110745		6.23559	0.939	0.007588		6.23559	2.598	0.0211907
6.25564	0.102	0.000502961		6.25564	0.488	0.00323614		6.25564	0.319	0.00257782		6.25564	4.859	0.0396326
6.27569	0.162	0.000798821		6.27569	0.104	0.000689669		6.27569	0.184	0.00148689		6.27569	1.875	0.0152935
6.29574	0.059	0.000290928		6.29574	0.134	0.000888612		6.29574	0.273	0.0022061		6.29574	3.314	0.0270308
6.31579	0.174	0.000857992		6.31579	0.145	0.000961558		6.31579	0.152	0.0012283		6.31579	3.471	0.0283114
6.33584	0.041	0.000202171		6.33584	0.223	0.00147881		6.33584	0.346	0.002796		6.33584	1.653	0.0134828
6.35589	0.03	0.00014793		6.35589	0.129	0.000855455		6.35589	0.249	0.00201215		6.35589	2.353	0.0191923
6.37594	0.121	0.00059665		6.37594	0.089	0.000590197		6.37594	0.3	0.00242428		6.37594	0.915	0.00746323
6.39599	0.078	0.000384617		6.39599	0.103	0.000683037		6.39599	0.396	0.00320005		6.39599	1.252	0.010212
6.41604	0.137	0.000675546		6.41604	0.116	0.000769246		6.41604	0.231	0.0018667		6.41604	1.098	0.00895588
6.43609	0.041	0.000202171		6.43609	0.143	0.000948295		6.43609	0.132	0.00106668		6.43609	1.226	0.00999992
6.45614	0.072	0.000355031		6.45614	0.054	0.000358097		6.45614	0.115	0.000929308		6.45614	0.995	0.00811576
6.47619	0.086	0.000424065		6.47619	0.085	0.000563672		6.47619	0.241	0.00194751		6.47619	0.78	0.0063621
6.49624	0.055	0.000271204		6.49624	0.126	0.00083556		6.49624	0.043	0.00034748		6.49624	0.335	0.00273244
6.51629	0.009	4.43789e-05		6.51629	0.097	0.000643249		6.51629	0.079	0.000638394		6.51629	1.298	0.0105872
6.53634	0.086	0.000424065		6.53634	0.108	0.000716195		6.53634	0.178	0.00143841		6.53634	0.67	0.00546488
6.55639	0.094	0.000463513		6.55639	0.168	0.00111408		6.55639	0.12	0.000969713		6.55639	0.337	0.00274875
6.57644	0.061	0.00030079		6.57644	0.117	0.000775878		6.57644	0.059	0.000476775		6.57644	0.887	0.00723485
6.59649	0.013	6.41029e-05		6.59649	0.076	0.000503989		6.59649	0.109	0.000880822		6.59649	0.611	0.00498365
6.61654	0.046	0.000226826		6.61654	0.107	0.000709563		6.61654	0.328	0.00265055		6.61654	0.861	0.00702278
6.63659	0.017	8.38268e-05		6.63659	0.052	0.000344834		6.63659	0.19	0.00153538		6.63659	0.817	0.00666389
6.65664	0.074	0.000364893		6.65664	0.036	0.000238732		6.65664	0.165	0.00133335		6.65664	0.361	0.00294451
6.67669	0.031	0.000152861		6.67669	0.094	0.000623355		6.67669	0.124	0.00100204		6.67669	0.357	0.00291188
6.69674	0.089	0.000438858		6.69674	0.059	0.000391254		6.69674	0.063	0.000509099		6.69674	0.23	0.001876
6.71679	0.053	0.000261343		6.71679	0.047	0.000311677		6.71679	0.142	0.00114749		6.71679	0.072	0.000587271
6.73684	0.043	0.000212033		6.73684	0.095	0.000629986		6.73684	0.15	0.00121214		6.73684	0.165	0.00134583
6.75689	0.028	0.000138068		6.75689	0.048	0.000318309		6.75689	0.117	0.00094547		6.75689	0.474	0.0038662
6.77694	0.034	0.000167654		6.77694	0.07	0.0004642		6.77694	0.14	0.00113133		6.77694	0.168	0.0013703
6.79699	0.034	0.000167654		6.79699	0.154	0.00102124		6.79699	0.146	0.00117982		6.79699	0.168	0.0013703
6.81704	0.02	9.86198e-05		6.81704	0.084	0.00055704		6.81704	0.078	0.000630313		6.81704	0.194	0.00158237
6.83709	0.077	0.000379686		6.83709	0.079	0.000523883		6.83709	0.073	0.000589909		6.83709	0.118	0.000962472
6.85714	0	0		6.85714	0.038	0.000251994		6.85714	0.07	0.000565666		6.85714	0.203	0.00165578
6.87719	0.024	0.000118344		6.87719	0.032	0.000212206		6.87719	0.051	0.000412128		6.87719	0.144	0.00117454
6.89724	0.028	0.000138068		6.89724	0.086	0.000570303		6.89724	0.076	0.000614151		6.89724	0.064	0.000522019
6.91729	0.034	0.000167654		6.91729	0.027	0.000179049		6.91729	0.095	0.000767689		6.91729	0.266	0.00216964
6.93734	0.007	3.45169e-05		6.93734	0.086	0.000570303		6.93734	0.129	0.00104244		6.93734	0.135	0.00110113
6.95739	0.046	0.000226826		6.95739	0.041	0.000271889		6.95739	0.058	0.000468694		6.95739	0.193	0.00157421
6.97744	0.021	0.000103551		6.97744	0.063	0.00041778		6.97744	0.021	0.0001697		6.97744	0.116	0.000946159
6.99749	0.034	0.000167654		6.99749	0.065	0.000431043		6.99749	0.075	0.00060607		6.99749	0.143	0.00116639
7.01754	0.012	5.91719e-05		7.01754	0.034	0.000225469		7.01754	0.08	0.000646475		7.01754	0.074	0.000603584
7.03759	0.025	0.000123275		7.03759	0.025	0.000165786		7.03759	0.067	0.000541423		7.03759	0.359	0.0029282
7.05764	0.005	2.4655e-05		7.05764	0.034	0.000225469		7.05764	0.107	0.00086466		7.05764	0.117	0.000954315
7.07769	0.022	0.000108482		7.07769	0.093	0.000616723		7.07769	0.031	0.000250509		7.07769	0.031	0.000252853
7.09774	0.016	7.88959e-05		7.09774	0.06	0.000397886		7.09774	0.064	0.00051718		7.09774	0.062	0.000505705
7.11779	0.006	2.95859e-05		7.11779	0.067	0.000444306		7.11779	0.019	0.000153538		7.11779	0.205	0.00167209
7.13784	0.004	1.9724e-05		7.13784	0.017	0.000112734		7.13784	0.065	0.000525261		7.13784	0.055	0.00044861
7.15789	0.013	6.41029e-05		7.15789	0.033	0.000218837		7.15789	0.057	0.000460614		7.15789	0.083	0.000676993
7.17794	0.006	2.95859e-05		7.17794	0.046	0.000305046		7.17794	0.061	0.000492937		7.17794	0.074	0.000603584
7.19799	0.058	0.000285997		7.19799	0.037	0.000245363		7.19799	0.031	0.000250509		7.19799	0.094	0.000766715
7.21805	0.047	0.000231757		7.21805	0.049	0.00032494		7.21805	0.073	0.000589909		7.21805	0.115	0.000938002
7.2381	0.019	9.36888e-05		7.2381	0.214	0.00141913		7.2381	0.046	0.000371723		7.2381	0.068	0.000554645
7.25815	0.04	0.00019724		7.25815	0.013	8.62086e-05		7.25815	0.072	0.000581828		7.25815	0.058	0.000473079
7.2782	0.008	3.94479e-05		7.2782	0.034	0.000225469		7.2782	0.01	8.08094e-05		7.2782	0.033	0.000269166
7.29825	0.011	5.42409e-05		7.29825	0.055	0.000364729		7.29825	0.066	0.000533342		7.29825	0.028	0.000228383
7.3183	0.061	0.00030079		7.3183	0.046	0.000305046		7.3183	0.04	0.000323238		7.3183	0.012	9.78785e-05
7.33835	0.032	0.000157792		7.33835	0.027	0.000179049		7.33835	0.039	0.000315157		7.33835	0.045	0.000367044
7.3584	0.022	0.000108482		7.3584	0.028	0.00018568		7.3584	0.065	0.000525261		7.3584	0.044	0.000358888
7.37845	0.019	9.36888e-05		7.37845	0.075	0.000497357		7.37845	0.029	0.000234347		7.37845	0.061	0.000497549
7.3985	0.011	5.42409e-05		7.3985	0.018	0.000119366		7.3985	0.036	0.000290914		7.3985	0.033	0.000269166
7.41855	0	0		7.41855	0.026	0.000172417		7.41855	0.017	0.000137376		7.41855	0.035	0.000285479
7.4386	0.023	0.000113413		7.4386	0.008	5.30515e-05		7.4386	0.062	0.000501018		7.4386	0.047	0.000383357
7.45865	0.003	1.4793e-05		7.45865	0.037	0.000245363		7.45865	0.022	0.000177781		7.45865	0.071	0.000579114
7.4787	0.015	7.39649e-05		7.4787	0.031	0.000205574		7.4787	0.015	0.000121214		7.4787	0.029	0.00023654
7.49875	0	0		7.49875	0.022	0.000145891		7.49875	0.013	0.000105052		7.49875	0.093	0.000758558
7.5188	0.013	6.41029e-05		7.5188	0.028	0.00018568		7.5188	0.04	0.000323238		7.5188	0.075	0.000611741
7.53885	0.034	0.000167654		7.53885	0.009	5.96829e-05		7.53885	0.024	0.000193943		7.53885	0.023	0.0001876
7.5589	0	0		7.5589	0	0		7.5589	0.007	5.65666e-05		7.5589	0.027	0.000220227
7.57895	0.014	6.90339e-05		7.57895	0	0		7.57895	0.037	0.000298995		7.57895	0.013	0.000106035
7.599	0.027	0.000133137		7.599	0.027	0.000179049		7.599	0.009	7.27284e-05		7.599	0.091	0.000742245
7.61905	0	0		7.61905	0.038	0.000251994		7.61905	0.026	0.000210104		7.61905	0.018	0.000146818
7.6391	0	0		7.6391	0.022	0.000145891		7.6391	0.101	0.000816175		7.6391	0.062	0.000505705
7.65915	0.013	6.41029e-05		7.65915	0	0		7.65915	0.007	5.65666e-05		7.65915	0.023	0.0001876
7.6792	0.016	7.88959e-05		7.6792	0.022	0.000145891		7.6792	0.023	0.000185862		7.6792	0.045	0.000367044
7.69925	0.006	2.95859e-05		7.69925	0.012	7.95772e-05		7.69925	0.053	0.00042829		7.69925	0.033	0.000269166
7.7193	0.022	0.000108482		7.7193	0.034	0.000225469		7.7193	0.026	0.000210104		7.7193	0.021	0.000171287
7.73935	0.02	9.86198e-05		7.73935	0.028	0.00018568		7.73935	0.011	8.88903e-05		7.73935	0.034	0.000277322
7.7594	0.042	0.000207102		7.7594	0.005	3.31572e-05		7.7594	0.009	7.27284e-05		7.7594	0.011	8.97219e-05
7.77945	0.009	4.43789e-05		7.77945	0.025	0.000165786		7.77945	0.014	0.000113133		7.77945	0.091	0.000742245
7.7995	0	0		7.7995	0.021	0.00013926		7.7995	0.038	0.000307076		7.7995	0.009	7.34089e-05
7.81955	0.007	3.45169e-05		7.81955	0.014	9.284e-05		7.81955	0.017	0.000137376		7.81955	0.004	3.26262e-05
7.8396	0.003	1.4793e-05		7.8396	0.013	8.62086e-05		7.8396	0.044	0.000355561		7.8396	0.048	0.000391514
7.85965	0	0		7.85965	0.008	5.30515e-05		7.85965	0.028	0.000226266		7.85965	0.005	4.07827e-05
7.8797	0.003	1.4793e-05		7.8797	0.032	0.000212206		7.8797	0.028	0.000226266		7.8797	0	0
7.89975	0.023	0.000113413		7.89975	0.008	5.30515e-05		7.89975	0.047	0.000379804		7.89975	0.048	0.000391514
7.9198	0.004	1.9724e-05		7.9198	0.003	1.98943e-05		7.9198	0.013	0.000105052		7.9198	0.008	6.52523e-05
7.93985	0.006	2.95859e-05		7.93985	0.016	0.000106103		7.93985	0.025	0.000202023		7.93985	0	0
7.9599	0.02	9.86198e-05		7.9599	0.039	0.000258626		7.9599	0.01	8.08094e-05		7.9599	0.034	0.000277322
7.97995	0.011	5.42409e-05		7.97995	0	0		7.97995	0.028	0.000226266		7.97995	0.01	8.15654e-05
8	0.008	3.94479e-05		8	0.013	8.62086e-05		8	0.001	8.08094e-06		8	0.022	0.000179444

## Sheet: Fig. 2g,h
Plot of relative cell area occupied by FLIM-detected aggregates (lifetime >5 ns, red puncta) quantified for the HT-aggr variants, 60, 42, 55 and 45 cells were analysed for WT, K73T, L172Q and M21K F86L variants, respectively, *P<0.05, **P<0.01, unpaired T-test. (h) Plot of relative cell area with aggregates (a measure of aggregation from (g) for each variant) as a function of its metastability, r…
HT-K73T						HT-WT						HT-L172Q						HT-M21KF86L
K73T20_2	11 cells	K73T20_4	28 cells	K73T20_4	3 cells	WT20_1	27	WT20_4	15	WT20_7	18	L172Q20_2	18	L172Q20_3	23	L172Q20_6	14	M21KF86L20_2	14	M21KF86L20_4	17	M21KF86L20_7	14
Cell area	red puncta area	Cell area	red puncta area	Cell area	red puncta area	Cell area	red puncta area	Cell area	red puncta area	Cell area	red puncta area	Cell area	red puncta area	Cell area	red puncta area	Cell area	red puncta area	Cell area	red puncta area	Cell area	red puncta area	Cell area	red puncta area
900	148.2	21473	298.76	14316	227.76	6588	234.6	10413	51.92	14653	48	10380	81.6	2601	78.08	15357	40.29	10955	30.24	3974	278.16	41110	1551.42
1240	144	11788	246.56	15870	358.8	25733	59.25	33989	112.84	55258	39.96	7211	47.52	16125	102.2	34401	182.16	20420	74.7	7613	46.08	6333	1614.9
4051	95.16	68045	81.88	14792	488.48	60822	75.6	19666	87.36	32464	49	5021	27.45	17647	43.68	21787	56.28	1059	124.4	45053	87	1847	206.64
16533	50.02	1999	108.36				100.88	9849	70.31	15431	49.28	2193	75.48	8624	45.12	23216	97.44	2658	187	17586	196.8	36836	197.49
14729	82.16	20278	67.9				45.1		27.84		84	11436	76.96	32751	53.28		109.76	2876	260	9178	191.52		131
7714	82.6		75.6				60.8				72.48	17821	71.76	4389	455.04		133.28		129.86		81		401.25
	339.2		34								83.16		124.8		67.68		56.28		82.56		203.36		94.24
45167	59.76	123583	67.94	44978		93143		73917		117806	161.68	54062	339.2	82137	49.2	94761	177.84	37968	323.7	83404	485.1	86126	2190.8
			59.16										192.96		226.48		74.4		60.26		72.16		2041.8
	1001.1		71.38				576.23						76.8		158.22		208.32		143.08		135.84		2151.24
			70										88		243.04		546		99.36		256.06		1219.52
	2.21644		71.4				0.618651						128.1		563.2		56.28		259.6		372.96		2595.84
													45.3		113.28		121.04		371.48		80.04		2108.04
			1252.94		1075.04				350.27		587.56				221.94		49.68		146.72		73.44		135.11
																	121.36		158.76		958.5		97.2
			1.01384		2.39015				0.473869		0.498752				2420.44						897.92
													1375.93				2030.41				761.94		16736.5
				average	1.87348					average	0.530424										918.34
				s dev	0.749513					s dev	0.0774129		2.5451		2.94683		2.14266		2451.72		453.2		19.4326
				s error	0.432731					s error	0.0446944										93.33
				total cells	42					total cells	60								6.45733		179.2
																					756.16
				Delta G Unf (kcal/mol)		K (equil constant)										average	2.54486				368.15	average	11.8058
	avg	sdev	s error													s dev	0.402084					s dev	6.78102
HT-WT	0.530424	0.0774129	0.0446944	5.6		7.81058e-05										s error	0.232143				7946.26	s error	3.91503
HT-K73T	1.87348	0.749513	0.432731	2		0.0341272										total cells	55					total cells	45
HT-L172Q	2.54486	0.402084	0.232143	1.7		0.0566417
HT-M21KF86L	11.8058	6.78102	3.91503	0.5		0.429809															9.52743

## Sheet: Fig. 2i
Growth curves for halo tag mutants_retrovirus infected_Low expressors
		Untransfected
		CHO-K1		HT-L172Q		HT-WT		HT-M21KF86L		HT-K73T
Avg	rate of growth, u (h-1)=	0.0593333		0.062425		0.062075		0.063225		0.06135
StDev	rate of growth, u (h-1)=	0.0037581		0.00381171		0.00293527		0.00324178		0.0018303
Avg	doubling time (h)=	11.7148		11.1347		11.185		10.9849		11.3059
StDev	doubling time (h)=	0.769829		0.676905		0.528309		0.563586		0.34074
Growth curve 1
confluence values calculated on incucyte
	rate of growth, u (h-1)=	0.0617		0.0667		0.0652		0.0664		0.0632
	doubling time (h)=	11.2342		10.392		10.6311		10.439		10.9675
	A1		B1		A2		B2		A3
Time (h)	CHO-K1	ln(conf)	L172Q Halo tag	ln(conf)	WT Halo tag	ln(conf)	M21KF86L Halo tag	ln(conf)	K73T Halo tag	ln(conf)
0	2.64548	0.972851	1.47221	0.386762	2.52696	0.927016	1.22539	0.203259	1.12754	0.120039
2	3.07334	1.12276	1.67928	0.518364	2.89948	1.06453	1.46359	0.380894	1.24061	0.215606
4	3.61918	1.28625	1.9855	0.685872	3.46917	1.24392	1.68771	0.523374	1.45132	0.372472
6	4.21708	1.43914	2.25711	0.814083	4.03459	1.39491	1.9982	0.692245	1.61431	0.478908
8	4.89204	1.58761	2.50669	0.918962	4.61907	1.53019	2.16952	0.774505	1.8705	0.626204
10	5.44131	1.69402	2.87844	1.05725	5.15074	1.63914	2.44913	0.895733	2.12441	0.753493
12	6.38047	1.85324	3.47339	1.24513	6.07583	1.80432	2.96577	1.08714	2.47324	0.905528
14	7.0897	1.95864	3.80351	1.33592	6.81765	1.91951	3.27671	1.18684	2.67778	0.984989
16	8.30497	2.11685	4.66315	1.53969	8.18483	2.10228	3.85256	1.34874	3.2029	1.16406
18	9.09096	2.20728	5.3354	1.67436	9.06076	2.20395	4.35475	1.47127	3.55186	1.26747
20	10.1913	2.32153	5.90067	1.77507	10.1181	2.31433	5.03192	1.6158	4.04523	1.39754
22	11.2209	2.41778	6.68942	1.90053	11.3721	2.43116	5.55402	1.71452	4.52844	1.51038
24	13.0075	2.56553	7.88404	2.06484	13.3043	2.58809	6.61143	1.8888	5.37124	1.68106
26	14.056	2.64305	8.64878	2.15742	14.654	2.68471	7.26199	1.98265	5.86699	1.76934
28	15.7929	2.75956	9.75814	2.2781	16.8123	2.82211	8.35346	2.12268	6.51492	1.8741
30	18.0825	2.89495	11.1671	2.41297	18.8988	2.9391	9.33893	2.23419	7.3909	2.00025
32	20.1952	3.00544	12.3943	2.51724	21.1142	3.04995	10.7541	2.37529	8.42254	2.13091
34	22.619	3.11879	14.0949	2.64581	23.632	3.1626	11.9027	2.47677	9.44624	2.24562
36	26.1999	3.26576	16.1764	2.78356	27.2512	3.3051	13.8947	2.63151	10.8838	2.38727
38	28.5369	3.3512	17.6994	2.87353	29.6353	3.38897	15.1451	2.71768	12.0676	2.49052
44	40.0204	3.68939	26.523	3.27801	41.5544	3.727	22.1106	3.09606	17.9293	2.88644
48	49.1142	3.89415	34.1729	3.53143	52.1876	3.95484	28.7234	3.35771	23.1639	3.1426
52	55.9486	4.02443	40.8113	3.70896	59.6016	4.08768	34.4165	3.53854	27.6607	3.32001
56	63.9245	4.1577	48.4671	3.88088	67.9745	4.21913	41.3312	3.72162	34.0175	3.52687
60	72.2429	4.28003	55.7907	4.02161	76.4317	4.3364	48.9141	3.89007	41.5426	3.72672
64	81.3557	4.39883	64.4613	4.16607	85.6826	4.45065	57.9698	4.05992	49.9822	3.91167
68	93.4692	4.53763	79.1441	4.37127	96.6117	4.5707	73.4385	4.29645	64.3743	4.16471
72	96.6846	4.57145	90.2999	4.50314	98.4609	4.58966	85.4661	4.44812	77.3824	4.34876
Growth curve 2
confluence values calculated on incucyte
	rate of growth, u (h-1)=	0.0613		0.0645		0.0639		0.0656		0.0623
	doubling time (h)=	11.3075		10.7465		10.8474		10.5663		11.126
	A1		B1		A2		B2		A3
Time (h)	CHO-K1	ln(conf)	L172Q Halo tag	ln(conf)	WT Halo tag	ln(conf)	M21KF86L Halo tag	ln(conf)	K73T Halo tag	ln(conf)
0	2.59135	0.95218	1.49196	0.400093	2.25579	0.813501	1.19317	0.176609	1.18554	0.1702
2	3.03375	1.1098	1.76904	0.570438	2.6424	0.971688	1.45868	0.377532	1.38276	0.32408
4	3.59795	1.28036	2.07661	0.730738	3.16699	1.15278	1.70405	0.533008	1.53841	0.430749
6	4.19845	1.43471	2.3106	0.837505	3.71925	1.31352	1.98611	0.68618	1.75936	0.564949
8	4.71504	1.55076	2.75191	1.01229	4.16491	1.4267	2.34391	0.85182	1.9893	0.687782
10	5.41897	1.68991	3.18277	1.15775	4.73844	1.55571	2.64646	0.973223	2.24659	0.809411
12	6.23702	1.8305	3.66368	1.29847	5.63212	1.72849	3.0374	1.111	2.68648	0.988232
14	6.9686	1.94141	4.16343	1.42634	6.19843	1.8243	3.49343	1.25088	2.92112	1.07197
16	7.95427	2.07371	4.82686	1.5742	7.20218	1.97438	3.95038	1.37381	3.39476	1.22223
18	9.02615	2.20013	5.43632	1.6931	8.25302	2.11058	4.5386	1.51262	3.805	1.33632
20	9.97381	2.29996	6.0305	1.79683	9.25937	2.22564	5.15992	1.64092	4.27533	1.45286
22	11.0793	2.40508	7.04997	1.95302	10.3473	2.33672	5.81513	1.76046	4.89107	1.58741
24	12.822	2.55116	8.09252	2.09094	11.8475	2.47212	6.69015	1.90064	5.56819	1.71707
26	13.9346	2.63437	8.74882	2.16892	13.3794	2.59371	7.43163	2.00574	6.18278	1.82177
28	15.6425	2.74999	9.99696	2.30228	15.1502	2.71801	8.49204	2.13913	6.99005	1.94449
30	17.8899	2.88424	11.3572	2.42985	17.2252	2.84637	9.635	2.2654	7.949	2.07305
32	20.0553	2.99849	12.736	2.54443	19.1521	2.95241	10.9193	2.39053	8.8875	2.18465
34	22.519	3.11436	14.4321	2.66945	21.5061	3.06833	12.3426	2.51306	10.1488	2.31736
36	25.9051	3.25444	16.5401	2.80578	24.4423	3.19632	14.1488	2.64963	11.4295	2.43619
38	28.6684	3.35579	18.1988	2.90136	27.2001	3.30322	15.4378	2.73682	12.6443	2.5372
40	33.2755	3.50482	21.1941	3.05372	31.4637	3.44884	18.2029	2.90158	14.9276	2.70321
42	36.1748	3.58836	22.936	3.13271	34.518	3.54148	19.9864	2.99505	16.3476	2.79408
44	40.7965	3.7086	25.8794	3.25345	38.8908	3.66076	22.7435	3.12428	18.7003	2.92854
46	44.9915	3.80647	29.5203	3.38508	43.8138	3.77995	25.8845	3.25364	21.2265	3.05525
48	49.6829	3.90566	33.2465	3.50395	49.0329	3.89249	29.1298	3.37176	23.5312	3.15833
50	55.124	4.00959	37.9356	3.63589	54.537	3.99888	33.4697	3.51064	26.1841	3.26515
52	56.2802	4.03034	40.0568	3.6903	57.0404	4.04376	35.3972	3.56663	28.1883	3.33891
54	59.0466	4.07833	43.1763	3.76529	60.3403	4.1	38.3676	3.64721	30.9784	3.43329
56	63.6134	4.15282	47.1196	3.85269	64.8183	4.17159	42.6762	3.75364	35.0856	3.55779
58	67.6903	4.21494	51.0121	3.93206	68.8887	4.23249	46.601	3.84162	38.7602	3.6574
60	72.1664	4.27898	54.7894	4.0035	73.1682	4.29276	50.7002	3.92593	42.9105	3.75912
62	76.6855	4.33971	58.5438	4.06978	77.4193	4.34924	55.1971	4.01091	46.9194	3.84843
64	81.6591	4.40255	63.6838	4.15393	82.8034	4.41647	60.9314	4.10975	52.0793	3.95277
66	87.0336	4.46629	69.9586	4.2479	88.5332	4.48338	67.4423	4.21127	57.874	4.05827
68	92.229	4.52427	77.6163	4.35178	94.1422	4.54481	74.9381	4.31666	63.611	4.15279
70	95.8397	4.56268	84.0536	4.43146	97.406	4.57889	82.5862	4.41384	71.153	4.26483
72	98.1681	4.58668	89.7354	4.49686	99.2137	4.59728	88.9167	4.4877	77.2055	4.34647
Growth curve 3
confluence values calculated on incucyte
	rate of growth, u (h-1)=			0.0586			0.0591			0.0609		0.059
	doubling time (h)=			11.8285			11.7284			11.3817		11.7483
	A1		B1			A2			B2		A3
Time (h)	CHO-K1	ln(conf)	L172Q Halo tag	ln(conf)	fit confluence	WT Halo tag	ln(conf)	fit confluence	M21KF86L Halo tag	ln(conf)	K73T Halo tag	ln(conf)
0	0.506361	-0.680505	1.80924	0.592905	1.80924	1.44241	0.366315	1.44241	0.877604	-0.130559	1.4665	0.382875
4	0.742426	-0.297831	2.2585	0.8147	2.28715	2.05928	0.722356	1.82707	1.12187	0.114996	2.03783	0.711886
8	0.976831	-0.0234413	3.07226	1.12241	2.8913	2.73989	1.00792	2.31432	1.47083	0.385828	2.67602	0.984331
12	1.30863	0.268982	3.90905	1.36329	3.65503	3.48375	1.24811	2.9315	1.96496	0.67547	3.37751	1.21714
16	1.66138	0.507647	5.37788	1.68229	4.62051	4.6339	1.5334	3.71328	2.47656	0.906872	4.38719	1.47869
20	2.19147	0.784574	6.97699	1.94262	5.84102	5.85295	1.76695	4.70354	3.16898	1.15341	5.70765	1.74181
24	1.89206	0.637668	9.00362	2.19763	7.38392	7.67703	2.03823	5.95788	4.08516	1.40736	7.24786	1.98071
28	2.29524	0.830838	11.3825	2.43208	9.33438	9.70371	2.27251	7.54674	5.32292	1.67202	9.31497	2.23162
32	2.83973	1.04371	13.9515	2.63558	11.8001	12.2512	2.50563	9.55931	6.62178	1.89036	11.6462	2.45498
36	3.49478	1.25127	17.965	2.88843	14.917	15.5899	2.74662	12.1086	8.42437	2.13113	14.8392	2.69727
40	4.04342	1.39709	22.4609	3.11178	18.8574	19.5561	2.97329	15.3377	10.5386	2.35505	18.479	2.91663
44	5.03111	1.61564	28.494	3.34969	23.8386	24.5825	3.20203	19.428	13.5369	2.60542	23.1702	3.14287
48	6.43375	1.86156	36.5072	3.59751	30.1355	31.102	3.43727	24.6091	17.0593	2.8367	29.6244	3.3886
51.9833	7.73323	2.04553	44.1689	3.78802	38.0586	38.0991	3.64019	31.1412	21.2129	3.05461	37.0565	3.61244
56	9.7292	2.27513	54.6259	4.00051	48.1588	46.6303	3.84225	39.4848	26.8964	3.29199	46.6245	3.84213
60	12.7502	2.54554	66.3809	4.19541	60.88	57.5571	4.05278	50.0146	34.3604	3.5369	56.1301	4.02767
64	17.0926	2.83865	81.2075	4.39701	76.9615	72.9351	4.28957	63.3526	46.7259	3.8443	73.0123	4.29063
68	21.1033	3.04943	86.0774	4.45525	97.2908	81.5136	4.40077	80.2475	57.0649	4.04419	78.4398	4.36233
72	25.8865	3.25372	92.1993	4.52395	122.99	90.6455	4.50696	101.648	69.4308	4.24033	90.6225	4.5067
76	31.1507	3.43884	95.2646	4.55666	155.478	94.9184	4.55302	128.756	78.0972	4.35795	94.6824	4.55053
80	38.7283	3.65657	97.6307	4.58119	196.548	97.6301	4.58119	163.092	86.5466	4.46068	96.8358	4.57302
84	46.9889	3.84991	98.2377	4.58739	248.466	98.4958	4.59001	206.586	91.1569	4.51258	97.5116	4.57997
88	61.1854	4.11391	99.263	4.59777	314.098	99.4241	4.59939	261.678	96.8722	4.57339	98.0985	4.58597
92	76.301	4.33469	99.2427	4.59757	397.067	99.4382	4.59954	331.463	99.1992	4.59713	99.0383	4.59551
96	83.2318	4.42163	98.4231	4.58928	501.952	99.0268	4.59539	419.857	99.1495	4.59663	99.0597	4.59572
100	86.3168	4.45802	96.7118	4.57174	634.543	97.9281	4.58423	531.825	98.4667	4.58972	98.3559	4.58859
104	86.9643	4.4655	94.5452	4.54908	802.157	96.1608	4.56602	673.653	97.0195	4.57491	97.0287	4.57501
108	85.3777	4.44708	92.0194	4.522	1014.05	94.3272	4.54677	853.304	95.0813	4.55473	95.0256	4.55415
112	83.9373	4.43007	92.1729	4.52367	1281.91	94.3178	4.54667	1080.86	94.3084	4.54657	95.0061	4.55394
Growth curve 4
confluence values calculated on incucyte
	rate of growth, u (h-1)=	0.055		0.0599		0.0601		0.06			0.0609
	doubling time (h)=	12.6027		11.5717		11.5332		11.5525			11.3817
	A1			B1		A2		B2			A3
Time (h)	CHO-K1	ln(conf)	fit confluence	L172Q Halo tag	ln(conf)	WT Halo tag	ln(conf)	M21KF86L Halo tag	ln(conf)	fit confluence	K73T Halo tag	ln(conf)	fit confluence
0	1.24218	0.216865	1.24218	0.819527	-0.199028	1.64988	0.500704	1.19612	0.179081	1.19612	1.23504	0.211103	1.23504
4	1.65744	0.505272	1.54785	1.0981	0.0935851	2.23802	0.805591	1.57124	0.451863	1.52056	1.62824	0.487499	1.57571
8	2.02614	0.706131	1.92874	1.30976	0.26984	2.85341	1.04851	2.00743	0.696857	1.93302	2.02387	0.70501	2.01034
12	2.43252	0.888928	2.40335	1.66746	0.511301	3.74051	1.31922	2.6066	0.958047	2.45734	2.59209	0.952465	2.56486
16	3.1344	1.14244	2.99476	2.15125	0.766051	4.93642	1.59664	3.42426	1.23088	3.1239	3.29054	1.19105	3.27233
20	3.75202	1.3223	3.7317	2.74664	1.01038	6.34784	1.84812	4.38046	1.47715	3.97125	4.16707	1.42721	4.17495
24	4.87658	1.58444	4.64999	3.58971	1.27807	8.15148	2.0982	5.51397	1.70728	5.04845	5.60301	1.7233	5.32655
28	5.69294	1.73923	5.79424	4.51515	1.50744	10.504	2.35176	6.92813	1.93559	6.41784	6.93313	1.93631	6.79579
32	7.28427	1.98572	7.22007	5.6596	1.73335	13.1833	2.57895	8.85647	2.18115	8.15867	8.87619	2.18337	8.6703
36	9.11218	2.20961	8.99676	7.35891	1.99591	16.4702	2.80156	11.1186	2.40862	10.3717	11.4984	2.44221	11.0619
40	11.1033	2.40725	11.2107	9.15467	2.21426	20.865	3.03807	14.1324	2.64847	13.185	14.7149	2.68886	14.1131
44	14.2449	2.6564	13.9693	11.562	2.44772	26.5547	3.27921	17.6953	2.8733	16.7614	18.5364	2.91973	18.006
48	18.1437	2.89833	17.4069	14.7758	2.69299	33.4033	3.50865	22.0902	3.09513	21.308	23.4321	3.15411	22.9726
52	22.5372	3.11517	21.6903	18.3971	2.91219	41.4153	3.72365	28.4288	3.3474	27.0877	29.5353	3.38559	29.3093
56	28.2036	3.33945	27.0278	23.5997	3.16123	49.8741	3.9095	35.8166	3.57841	34.4353	37.8759	3.63432	37.3937
60	34.9555	3.55408	33.6787	30.3203	3.41182	60.1231	4.09639	45.0095	3.80687	43.7758	47.072	3.85168	47.7082
64	46.5789	3.84115	41.9662	40.8665	3.71031	76.2432	4.33393	60.2305	4.09818	55.65	61.5064	4.11914	60.8677
68	56.4528	4.0334	52.2931	51.5855	3.94324	86.5557	4.46079	72.2788	4.28053	70.745	71.6182	4.27135	77.6571
72	64.5026	4.16671	65.1612	59.8095	4.09116	91.5509	4.5169	80.4684	4.38786	89.9345	80.4275	4.38736	99.0776
76	73.9831	4.30384	81.1959	69.2506	4.23773	95.4678	4.55879	87.7433	4.47442	114.329	86.5057	4.46021	126.407
80	82.1747	4.40885	101.176	79.6944	4.3782	97.3267	4.57807	93.385	4.53673	145.341	91.1965	4.51302	161.274
84	87.4226	4.47075	126.073	87.6737	4.47362	98.3215	4.58824	95.7887	4.56215	184.764	93.3919	4.5368	205.759
88	96.0958	4.56535	157.097	97.27	4.57749	99.3948	4.5991	98.9823	4.59494	234.882	98.0773	4.58576	262.514
92	98.4425	4.58947	195.755	99.3075	4.59822	99.3461	4.59861	99.3206	4.59835	298.593	99.0711	4.59584	334.924
96	97.1324	4.57607	243.926	98.5657	4.59072	98.2359	4.58737	98.1381	4.58638	379.586	98.3333	4.58836	427.307
100	95.1608	4.55557	303.95	97.4693	4.57954	96.8772	4.57344	96.4447	4.56897	482.548	97.4862	4.57971	545.173
104	92.0831	4.52269	378.746	95.5575	4.55973	95.0969	4.5549	94.0811	4.54416	613.439	95.8239	4.56251	695.55
108	88.9848	4.48847	471.946	93.3329	4.53617	93.1559	4.53427	91.2144	4.51321	779.834	93.386	4.53674	887.407
112	89.8374	4.498	588.081	90.9229	4.51001	92.2845	4.52488	89.498	4.49422	991.364	92.5606	4.52786	1132.18

## Sheet: Fig. 3b
Histograms representing frequency distribution of pixel fluorescence lifetime from image-series as in Fig. 3a
Histg_1 Halo tag K73T untreated labelled with P1				Histg_2 Halo tag K73T untreated labelled with P1				Histg_3 Halo tag K73T untreated labelled with P1				Histg_1 Halo tag K73T treated 5h with Tm labelled with P1				Histg_2 Halo tag K73T treated 5h with Tm labelled with P1				Histg_1 Halo tag K73T treated 18h with Tm labelled with P1				Histg_2 Halo tag K73T treated 18h with Tm labelled with P1
Fast Lifetime		norm		Fast Lifetime		norm		Fast Lifetime		norm		Fast Lifetime		norm		Fast Lifetime		norm		Fast Lifetime		norm		Fast Lifetime		norm
Lifetime[ns]	Occur.[10{^3}Events]			Lifetime[ns]	Occur.[10{^3}Events]			Lifetime[ns]	Occur.[10{^3}Events]			Lifetime[ns]	Occur.[10{^3}Events]			Lifetime[ns]	Occur.[10{^3}Events]			Lifetime[ns]	Occur.[10{^3}Events]			Lifetime[ns]	Occur.[10{^3}Events]
2	0.505	0.00501002		2	0.417	0.00314952		2	0.341	0.00225858		2	0.727	0.00603841		2	0.257	0.00223036		2	2.268	0.040094		2	1.235	0.0147387
2.01003	0.295	0.00292665		2.01003	0.481	0.0036329		2.01003	0.198	0.00131143		2.01003	0.773	0.00642048		2.01003	0.273	0.00236922		2.01003	2.157	0.0381318		2.01003	1.193	0.0142375
2.02005	0.525	0.00520844		2.02005	0.321	0.00242445		2.02005	0.251	0.00166247		2.02005	0.996	0.0082727		2.02005	0.389	0.00337592		2.02005	2.593	0.0458394		2.02005	1.729	0.0206342
2.03008	0.45	0.00446437		2.03008	0.389	0.00293804		2.03008	0	0		2.03008	0.813	0.00675272		2.03008	0.582	0.00505086		2.03008	2.838	0.0501706		2.03008	2.063	0.0246202
2.0401	0.805	0.00798627		2.0401	0.587	0.0044335		2.0401	0.255	0.00168897		2.0401	0.973	0.00808166		2.0401	0.624	0.00541535		2.0401	2.292	0.0405183		2.0401	2.016	0.0240593
2.05013	0.564	0.00559535		2.05013	0.598	0.00451658		2.05013	0.403	0.00266923		2.05013	0.894	0.0074255		2.05013	0.491	0.00426112		2.05013	2.981	0.0526986		2.05013	2.04	0.0243457
2.06015	0.736	0.00730173		2.06015	0.543	0.00410118		2.06015	0.44	0.00291429		2.06015	1.185	0.00984252		2.06015	0.626	0.00543271		2.06015	3.022	0.0534234		2.06015	1.444	0.0172329
2.07018	0.67	0.00664696		2.07018	0.591	0.00446371		2.07018	0.24	0.00158961		2.07018	1.117	0.00927772		2.07018	0.639	0.00554553		2.07018	3.766	0.0665759		2.07018	1.844	0.0220066
2.0802	0.399	0.00395841		2.0802	0.851	0.00642744		2.0802	0.084	0.000556365		2.0802	1.311	0.0108891		2.0802	0.949	0.00823585		2.0802	3.244	0.0573479		2.0802	1.581	0.0188679
2.09023	0.715	0.00709339		2.09023	0.956	0.00722049		2.09023	0.053	0.00035104		2.09023	1.228	0.0101997		2.09023	0.952	0.00826188		2.09023	3.525	0.0623155		2.09023	2.426	0.0289523
2.10025	1.04	0.0103177		2.10025	0.807	0.00609512		2.10025	0.173	0.00114585		2.10025	1.759	0.0146101		2.10025	0.978	0.00848752		2.10025	3.548	0.0627221		2.10025	2.453	0.0292745
2.11028	0.954	0.00946447		2.11028	1.046	0.00790024		2.11028	0.316	0.00209299		2.11028	1.598	0.0132729		2.11028	0.777	0.00674315		2.11028	3.411	0.0603002		2.11028	2.215	0.0264342
2.1203	1.135	0.0112601		2.1203	0.448	0.00338366		2.1203	0.19	0.00125844		2.1203	1.284	0.0106648		2.1203	0.944	0.00819245		2.1203	3.988	0.0705005		2.1203	2.173	0.025933
2.13033	0.691	0.00685529		2.13033	0.766	0.00578545		2.13033	0.241	0.00159624		2.13033	1.565	0.0129988		2.13033	0.775	0.0067258		2.13033	4.428	0.0782789		2.13033	2.575	0.0307305
2.14035	1.14	0.0113097		2.14035	1.124	0.00848936		2.14035	0.158	0.0010465		2.14035	1.061	0.00881259		2.14035	1.011	0.00877391		2.14035	4.312	0.0762282		2.14035	2.528	0.0301696
2.15038	0.807	0.00800611		2.15038	0.981	0.00740931		2.15038	0.466	0.0030865		2.15038	2.589	0.021504		2.15038	0.713	0.00618773		2.15038	3.922	0.0693337		2.15038	2.555	0.0304918
2.1604	1.298	0.0128772		2.1604	1.388	0.0104833		2.1604	0.585	0.00387469		2.1604	1.897	0.0157563		2.1604	1.309	0.0113601		2.1604	3.818	0.0674952		2.1604	2.493	0.0297519
2.17043	1.426	0.0141471		2.17043	1.022	0.00771897		2.17043	0.267	0.00176845		2.17043	1.866	0.0154989		2.17043	1.02	0.00885202		2.17043	4.047	0.0715435		2.17043	2.927	0.0349313
2.18045	1.051	0.0104268		2.18045	0.905	0.0068353		2.18045	0.315	0.00208637		2.18045	1.631	0.013547		2.18045	1.345	0.0116725		2.18045	4.445	0.0785794		2.18045	2.954	0.0352535
2.19048	1.628	0.0161511		2.19048	1.485	0.0112159		2.19048	0.811	0.00537157		2.19048	2.425	0.0201419		2.19048	1.947	0.0168969		2.19048	3.777	0.0667704		2.19048	3.08	0.0367572
2.2005	0.982	0.00974226		2.2005	1.261	0.0095241		2.2005	0.653	0.00432508		2.2005	2.287	0.0189956		2.2005	1.469	0.0127486		2.2005	4.832	0.0854208		2.2005	2.837	0.0338572
2.21053	1.188	0.0117859		2.21053	1.237	0.00934283		2.21053	0.596	0.00394754		2.21053	2.142	0.0177913		2.21053	1.631	0.0141545		2.21053	4.404	0.0778546		2.21053	4.015	0.0479157
2.22055	1.694	0.0168059		2.22055	1.097	0.00828544		2.22055	0.742	0.00491456		2.22055	3.216	0.0267119		2.22055	1.788	0.0155171		2.22055	5.597	0.0989446		2.22055	3.049	0.0363873
2.23058	1.372	0.0136114		2.23058	1.545	0.0116691		2.23058	0.693	0.00459001		2.23058	2.31	0.0191867		2.23058	1.978	0.017166		2.23058	4.941	0.0873477		2.23058	2.968	0.0354206
2.2406	1.415	0.014038		2.2406	1.425	0.0107628		2.2406	0.757	0.00501391		2.2406	2.839	0.0235805		2.2406	1.741	0.0151092		2.2406	4.97	0.0878604		2.2406	4.088	0.0487869
2.25063	1.232	0.0122225		2.25063	1.192	0.00900295		2.25063	0.531	0.00351702		2.25063	2.828	0.0234892		2.25063	1.872	0.0162461		2.25063	4.641	0.0820443		2.25063	4.14	0.0494075
2.26065	1.604	0.015913		2.26065	1.556	0.0117522		2.26065	1.087	0.00719963		2.26065	3.047	0.0253081		2.26065	1.931	0.0167581		2.26065	6.197	0.109552		2.26065	4.043	0.0482499
2.27068	1.701	0.0168753		2.27068	1.673	0.0126359		2.27068	0.52	0.00344416		2.27068	2.487	0.0206568		2.27068	1.653	0.0143455		2.27068	5.45	0.0963459		2.27068	4.171	0.0497774
2.2807	2.164	0.0214687		2.2807	1.511	0.0114123		2.2807	0.995	0.00659028		2.2807	3.081	0.0255906		2.2807	2.41	0.0209151		2.2807	6.608	0.116817		2.2807	4.725	0.056389
2.29073	2.214	0.0219647		2.29073	1.461	0.0110347		2.29073	0.95	0.00629222		2.29073	3.019	0.0250756		2.29073	1.755	0.0152307		2.29073	6.888	0.121767		2.29073	4.933	0.0588713
2.30075	1.745	0.0173119		2.30075	1.604	0.0121147		2.30075	1.095	0.00725262		2.30075	3.305	0.0274511		2.30075	2.28	0.0197869		2.30075	6.236	0.110241		2.30075	5.692	0.0679293
2.31078	2.587	0.0256652		2.31078	2.372	0.0179153		2.31078	1.065	0.00705391		2.31078	4.882	0.0405495		2.31078	2.674	0.0232062		2.31078	6.584	0.116393		2.31078	5.1	0.0608643
2.3208	2.234	0.0221631		2.3208	2.02	0.0152567		2.3208	0.967	0.00640482		2.3208	4	0.0332237		2.3208	2.326	0.0201861		2.3208	6.834	0.120812		2.3208	5.193	0.0619742
2.33083	2.68	0.0265878		2.33083	2.153	0.0162612		2.33083	1.072	0.00710028		2.33083	4.971	0.0412887		2.33083	2.799	0.024291		2.33083	7.705	0.13621		2.33083	6.083	0.0725956
2.34085	2.575	0.0255461		2.34085	2.109	0.0159289		2.34085	1.498	0.00992184		2.34085	3.682	0.0305824		2.34085	2.519	0.021861		2.34085	7.644	0.135132		2.34085	6.029	0.0719511
2.35088	2.484	0.0246433		2.35088	2.892	0.0218427		2.35088	1.284	0.00850444		2.35088	3.983	0.0330825		2.35088	3.304	0.0286736		2.35088	8.388	0.148284		2.35088	5.778	0.0689556
2.3609	1.819	0.018046		2.3609	2.025	0.0152944		2.3609	2.036	0.0134852		2.3609	4.664	0.0387388		2.3609	3.357	0.0291335		2.3609	7.932	0.140223		2.3609	6.16	0.0735145
2.37093	2.722	0.0270045		2.37093	2.23	0.0168428		2.37093	1.448	0.00959067		2.37093	4.383	0.0364049		2.37093	3.228	0.028014		2.37093	8.826	0.156027		2.37093	5.957	0.0710919
2.38095	3.251	0.0322526		2.38095	2.74	0.0206947		2.38095	1.804	0.0119486		2.38095	5.279	0.043847		2.38095	3.577	0.0310428		2.38095	8.197	0.144908		2.38095	6.399	0.0763668
2.39098	3.135	0.0311018		2.39098	2.654	0.0200452		2.39098	1.632	0.0108094		2.39098	5.606	0.046563		2.39098	3.296	0.0286042		2.39098	9.829	0.173759		2.39098	7.663	0.0914516
2.401	4.21	0.0417667		2.401	2.833	0.0213971		2.401	1.961	0.0129885		2.401	7.074	0.0587561		2.401	3.506	0.0304266		2.401	8.615	0.152297		2.401	7.421	0.0885635
2.41103	3.226	0.0320046		2.41103	2.577	0.0194636		2.41103	1.508	0.00998808		2.41103	5.689	0.0472524		2.41103	4.058	0.0352171		2.41103	9.059	0.160146		2.41103	8.081	0.09644
2.42105	3.413	0.0338598		2.42105	3.243	0.0244938		2.42105	1.441	0.00954431		2.42105	6.445	0.0535317		2.42105	4.544	0.0394349		2.42105	9.083	0.160571		2.42105	8.101	0.0966787
2.43108	3.545	0.0351693		2.43108	3.39	0.025604		2.43108	1.877	0.0124321		2.43108	6.407	0.0532161		2.43108	4.783	0.041509		2.43108	10.064	0.177913		2.43108	7.106	0.0848042
2.4411	3.47	0.0344253		2.4411	3.247	0.024524		2.4411	2.097	0.0138893		2.4411	7.287	0.0605253		2.4411	4.16	0.0361023		2.4411	9.396	0.166104		2.4411	8.965	0.10699
2.45113	3.34	0.0331356		2.45113	3.483	0.0263064		2.45113	1.359	0.00900119		2.45113	6.153	0.0511063		2.45113	4.589	0.0398254		2.45113	9.554	0.168897		2.45113	7.714	0.0920602
2.46115	3.962	0.0393063		2.46115	3.153	0.023814		2.46115	2.069	0.0137038		2.46115	7.234	0.0600851		2.46115	4.272	0.0370743		2.46115	9.988	0.176569		2.46115	10.221	0.121979
2.47118	5.135	0.0509435		2.47118	2.831	0.021382		2.47118	2.073	0.0137303		2.47118	7.744	0.0643211		2.47118	4.907	0.0425851		2.47118	10.023	0.177188		2.47118	9.832	0.117337
2.4812	3.414	0.0338697		2.4812	4.219	0.0318653		2.4812	3.114	0.0206252		2.4812	7.023	0.0583325		2.4812	6.624	0.057486		2.4812	10.653	0.188325		2.4812	9.417	0.112384
2.49123	4.492	0.0445644		2.49123	4.638	0.0350299		2.49123	2.38	0.0157637		2.49123	7.99	0.0663643		2.49123	5.898	0.0511855		2.49123	12.267	0.216858		2.49123	10.576	0.126216
2.50125	4.868	0.0482946		2.50125	4.525	0.0341765		2.50125	2.67	0.0176845		2.50125	8.474	0.0703844		2.50125	5.988	0.0519665		2.50125	12.7	0.224513		2.50125	10.496	0.125261
2.51128	4.2	0.0416675		2.51128	4.111	0.0310496		2.51128	2.311	0.0153067		2.51128	8.387	0.0696618		2.51128	6.977	0.0605495		2.51128	11.515	0.203564		2.51128	10.293	0.122838
2.5213	5.475	0.0543166		2.5213	4.5	0.0339877		2.5213	2.466	0.0163333		2.5213	7.647	0.0635154		2.5213	6.439	0.0558805		2.5213	12.76	0.225573		2.5213	11.225	0.133961
2.53133	5.448	0.0540487		2.53133	5.172	0.0390631		2.53133	2.961	0.0196119		2.53133	8.742	0.0726104		2.53133	7.683	0.0666765		2.53133	11.24	0.198702		2.53133	12.621	0.150621
2.54135	6.21	0.0616084		2.54135	5.308	0.0400903		2.54135	2.678	0.0177374		2.54135	11.018	0.0915147		2.54135	8.349	0.0724563		2.54135	12.913	0.228278		2.54135	12.264	0.146361
2.55138	6.151	0.061023		2.55138	4.274	0.0322807		2.55138	3.461	0.0229236		2.55138	10.97	0.091116		2.55138	5.894	0.0511508		2.55138	12.06	0.213199		2.55138	13.63	0.162663
2.5614	6.031	0.0598325		2.5614	4.291	0.0324091		2.5614	2.457	0.0162737		2.5614	8.934	0.0742051		2.5614	8.394	0.0728469		2.5614	13.833	0.244542		2.5614	12.753	0.152196
2.57143	5.964	0.0591678		2.57143	5.633	0.042545		2.57143	3.193	0.0211485		2.57143	10.95	0.0909499		2.57143	9.847	0.0854567		2.57143	12.502	0.221012		2.57143	13.378	0.159655
2.58145	5.508	0.0546439		2.58145	6.137	0.0463516		2.58145	3.857	0.0255464		2.58145	11.019	0.091523		2.58145	9.725	0.0843979		2.58145	15.902	0.281118		2.58145	14.037	0.16752
2.59148	6.582	0.0652989		2.59148	5.748	0.0434136		2.59148	4.092	0.0271029		2.59148	14.135	0.117404		2.59148	10.01	0.0868712		2.59148	16.335	0.288773		2.59148	13.17	0.157173
2.6015	6.754	0.0670053		2.6015	5.428	0.0409967		2.6015	4.551	0.0301431		2.6015	11.282	0.0937074		2.6015	9.456	0.0820634		2.6015	14.072	0.248767		2.6015	15.656	0.186841
2.61153	7.171	0.0711423		2.61153	6.06	0.04577		2.61153	4.024	0.0266525		2.61153	12.811	0.106407		2.61153	9.222	0.0800326		2.61153	15.164	0.268071		2.61153	14.989	0.178881
2.62155	6.875	0.0682057		2.62155	5.904	0.0445918		2.62155	3.945	0.0261293		2.62155	12.86	0.106814		2.62155	10.878	0.0944041		2.62155	16.009	0.28301		2.62155	15.564	0.185743
2.63158	7.031	0.0697534		2.63158	5.905	0.0445994		2.63158	4.606	0.0305074		2.63158	12.383	0.102852		2.63158	11.339	0.0984049		2.63158	15.997	0.282797		2.63158	17.962	0.214362
2.6416	8.141	0.0807655		2.6416	6.835	0.0516235		2.6416	4.509	0.0298649		2.6416	13.547	0.11252		2.6416	11.348	0.098483		2.6416	18.179	0.321371		2.6416	18.105	0.216068
2.65163	8.192	0.0812715		2.65163	8.181	0.0617896		2.65163	5.084	0.0336733		2.65163	14.33	0.119024		2.65163	11.394	0.0988822		2.65163	17.9	0.316439		2.65163	17.087	0.203919
2.66165	8.296	0.0823032		2.66165	8.267	0.0624391		2.66165	5.515	0.036528		2.66165	14.51	0.120519		2.66165	13.807	0.119823		2.66165	15.903	0.281136		2.66165	18.831	0.224732
2.67168	7.706	0.0764499		2.67168	7.515	0.0567594		2.67168	5.516	0.0365346		2.67168	16.008	0.132961		2.67168	11.604	0.100705		2.67168	17.619	0.311471		2.67168	19.935	0.237908
2.6817	7.944	0.0788111		2.6817	7.744	0.058489		2.6817	5.141	0.0340509		2.6817	17.738	0.14733		2.6817	12.877	0.111752		2.6817	19.371	0.342443		2.6817	18.387	0.219434
2.69173	8.671	0.0860235		2.69173	9.537	0.0720312		2.69173	6.754	0.0447344		2.69173	17.252	0.143294		2.69173	13.734	0.11919		2.69173	19.255	0.340393		2.69173	21.71	0.259091
2.70175	10.556	0.104724		2.70175	8.168	0.0616914		2.70175	6.935	0.0459332		2.70175	18.282	0.151849		2.70175	12.914	0.112073		2.70175	18.913	0.334347		2.70175	19.991	0.238576
2.71178	9.731	0.0965396		2.71178	9.243	0.0698107		2.71178	7.104	0.0470526		2.71178	16.935	0.140661		2.71178	13.449	0.116716		2.71178	18.884	0.333834		2.71178	20.423	0.243732
2.7218	9.622	0.0954582		2.7218	9.689	0.0731792		2.7218	7.061	0.0467678		2.7218	18.329	0.152239		2.7218	14.748	0.12799		2.7218	21.972	0.388424		2.7218	20.423	0.243732
2.73183	11.229	0.111401		2.73183	8.557	0.0646294		2.73183	7.133	0.0472447		2.73183	19.01	0.157896		2.73183	16.276	0.14125		2.73183	20.983	0.370941		2.73183	22.857	0.272779
2.74185	9.692	0.0961527		2.74185	10.217	0.0771671		2.74185	7.836	0.0519009		2.74185	19.873	0.165064		2.74185	15.074	0.130819		2.74185	21.589	0.381654		2.74185	24.548	0.29296
2.75188	10.985	0.10898		2.75188	10.537	0.079584		2.75188	8.57	0.0567625		2.75188	23.099	0.191859		2.75188	19.49	0.169143		2.75188	21.51	0.380257		2.75188	22.517	0.268722
2.7619	10.838	0.107522		2.7619	11.011	0.083164		2.7619	7.545	0.0499735		2.7619	22.459	0.186543		2.7619	18.07	0.15682		2.7619	20.727	0.366415		2.7619	21.917	0.261561
2.77193	11.161	0.110726		2.77193	10.623	0.0802335		2.77193	8.589	0.0568883		2.77193	21.022	0.174607		2.77193	19.75	0.171399		2.77193	23.404	0.413739		2.77193	25.125	0.299846
2.78195	12.012	0.119169		2.78195	11.889	0.0897954		2.78195	9.041	0.0598821		2.78195	22.605	0.187755		2.78195	17.286	0.150016		2.78195	21.789	0.385189		2.78195	27.001	0.322235
2.79198	13.258	0.13153		2.79198	10.344	0.0781263		2.79198	8.129	0.0538416		2.79198	23.93	0.198761		2.79198	20.055	0.174046		2.79198	24.045	0.425071		2.79198	25.294	0.301863
2.80201	11.626	0.11534		2.80201	11.405	0.0861398		2.80201	10.67	0.0706716		2.80201	23.141	0.192207		2.80201	20.844	0.180894		2.80201	25.072	0.443227		2.80201	27.045	0.32276
2.81203	12.676	0.125756		2.81203	13.072	0.0987304		2.81203	11.435	0.0757385		2.81203	25.505	0.211843		2.81203	21.076	0.182907		2.81203	21.937	0.387806		2.81203	30.139	0.359684
2.82206	13.128	0.130241		2.82206	13.862	0.104697		2.82206	9.107	0.0603192		2.82206	27.97	0.232317		2.82206	23.305	0.202251		2.82206	26.527	0.468948		2.82206	32.884	0.392443
2.83208	13.31	0.132046		2.83208	12.175	0.0919555		2.83208	10.845	0.0718307		2.83208	25.939	0.215447		2.83208	24.805	0.215269		2.83208	26.3	0.464935		2.83208	29.157	0.347965
2.84211	15.238	0.151174		2.84211	14.606	0.110316		2.84211	11.554	0.0765267		2.84211	25.516	0.211934		2.84211	22.999	0.199596		2.84211	27.159	0.480121		2.84211	29.389	0.350733
2.85213	15.863	0.157374		2.85213	14.38	0.108609		2.85213	12.319	0.0815936		2.85213	24.811	0.206078		2.85213	26.442	0.229475		2.85213	29.343	0.51873		2.85213	30.324	0.361892
2.86216	14.385	0.142711		2.86216	15.149	0.114418		2.86216	11.005	0.0728904		2.86216	29.36	0.243862		2.86216	25.657	0.222663		2.86216	25.32	0.447611		2.86216	30.425	0.363097
2.87218	15.221	0.151005		2.87218	15.364	0.116041		2.87218	12.994	0.0860644		2.87218	28.379	0.235714		2.87218	24.369	0.211485		2.87218	26.849	0.474641		2.87218	31.953	0.381333
2.88221	15.269	0.151481		2.88221	13.77	0.104002		2.88221	13.683	0.0906279		2.88221	26.57	0.220688		2.88221	25.213	0.21881		2.88221	30.459	0.538459		2.88221	30.986	0.369792
2.89223	17.005	0.168704		2.89223	16.005	0.120883		2.89223	11.543	0.0764538		2.89223	32.009	0.265864		2.89223	30.675	0.266211		2.89223	27.871	0.492708		2.89223	35.884	0.428246
2.90226	17.227	0.170906		2.90226	16.068	0.121359		2.90226	14.825	0.0981918		2.90226	35.146	0.29192		2.90226	30.49	0.264606		2.90226	29.214	0.51645		2.90226	34.341	0.409831
2.91228	17.39	0.172523		2.91228	16.181	0.122212		2.91228	13.165	0.087197		2.91228	32.864	0.272966		2.91228	28.828	0.250182		2.91228	28.664	0.506727		2.91228	33.405	0.398661
2.92231	18.624	0.184766		2.92231	19.245	0.145354		2.92231	14.968	0.099139		2.92231	35.169	0.292111		2.92231	30.774	0.267071		2.92231	28.366	0.501458		2.92231	36.086	0.430656
2.93233	20.172	0.200123		2.93233	18.499	0.139719		2.93233	14.698	0.0973506		2.93233	37.133	0.308424		2.93233	29.411	0.255242		2.93233	33.171	0.586402		2.93233	36.441	0.434893
2.94236	18.955	0.188049		2.94236	18.75	0.141615		2.94236	17.438	0.115499		2.94236	36.918	0.306638		2.94236	31.744	0.275489		2.94236	32.506	0.574646		2.94236	36.399	0.434392
2.95238	17.988	0.178456		2.95238	20.36	0.153775		2.95238	17.701	0.117241		2.95238	34.321	0.285068		2.95238	34.07	0.295675		2.95238	30.622	0.54134		2.95238	38.633	0.461053
2.96241	20.208	0.20048		2.96241	20.991	0.158541		2.96241	16.404	0.10865		2.96241	34.531	0.286812		2.96241	33.539	0.291066		2.96241	33.646	0.594799		2.96241	43.416	0.518134
2.97243	19.621	0.194657		2.97243	20.793	0.157046		2.97243	17.464	0.115671		2.97243	40.72	0.338217		2.97243	37.07	0.32171		2.97243	33.478	0.591829		2.97243	42.435	0.506427
2.98246	20.072	0.199131		2.98246	21.208	0.16018		2.98246	21.789	0.144317		2.98246	40.713	0.338159		2.98246	37.165	0.322534		2.98246	32.682	0.577757		2.98246	42.171	0.503276
2.99248	23.074	0.228913		2.99248	23.876	0.180331		2.99248	16.816	0.111379		2.99248	39.435	0.327544		2.99248	36.886	0.320113		2.99248	33.854	0.598476		2.99248	43.433	0.518337
3.00251	21.107	0.209399		3.00251	22.748	0.171811		3.00251	19.033	0.126063		3.00251	41.92	0.348184		3.00251	41.566	0.360728		3.00251	33.296	0.588612		3.00251	42.417	0.506212
3.01253	23.726	0.235382		3.01253	22.582	0.170558		3.01253	19.362	0.128242		3.01253	43.594	0.362088		3.01253	39.839	0.345741		3.01253	35.475	0.627132		3.01253	44.808	0.534746
3.02256	24.957	0.247594		3.02256	22.48	0.169787		3.02256	20.152	0.133475		3.02256	44.986	0.37365		3.02256	40.604	0.35238		3.02256	36.584	0.646737		3.02256	45.542	0.543506
3.03258	25.702	0.254985		3.03258	24.395	0.184251		3.03258	23.647	0.156623		3.03258	42.583	0.353691		3.03258	38.857	0.337218		3.03258	35.885	0.63438		3.03258	47.055	0.561562
3.04261	25.071	0.248725		3.04261	27.651	0.208843		3.04261	21.775	0.144224		3.04261	45.695	0.379539		3.04261	38.242	0.331881		3.04261	36.476	0.644828		3.04261	46.013	0.549127
3.05263	26.238	0.260303		3.05263	25.037	0.1891		3.05263	24.918	0.165042		3.05263	50.43	0.418868		3.05263	45.427	0.394236		3.05263	39.645	0.70085		3.05263	45.312	0.540761
3.06266	25.335	0.251344		3.06266	27.486	0.207597		3.06266	22.699	0.150344		3.06266	44.05	0.365876		3.06266	44.604	0.387093		3.06266	35.869	0.634098		3.06266	48.317	0.576623
3.07268	25.054	0.248557		3.07268	26.897	0.203148		3.07268	24.694	0.163558		3.07268	49.001	0.406999		3.07268	43.117	0.374189		3.07268	39.409	0.696678		3.07268	46.722	0.557588
3.08271	24.88	0.24683		3.08271	28.48	0.215104		3.08271	27.332	0.181031		3.08271	54.865	0.455705		3.08271	48.025	0.416782		3.08271	38.112	0.67375		3.08271	50.997	0.608607
3.09273	28.536	0.283101		3.09273	29.498	0.222793		3.09273	26.56	0.175917		3.09273	51.183	0.425122		3.09273	46.603	0.404442		3.09273	41.838	0.739619		3.09273	52.727	0.629253
3.10276	28.416	0.28191		3.10276	30.309	0.228918		3.10276	28.548	0.189085		3.10276	51.684	0.429283		3.10276	48.833	0.423795		3.10276	37.153	0.656796		3.10276	51.191	0.610922
3.11278	30.398	0.301573		3.11278	31.288	0.236312		3.11278	26.97	0.178633		3.11278	53.06	0.440712		3.11278	49.198	0.426962		3.11278	38.385	0.678576		3.11278	56.083	0.669304
3.12281	28.559	0.283329		3.12281	32.99	0.249167		3.12281	31.036	0.205564		3.12281	55.759	0.46313		3.12281	48.398	0.420019		3.12281	45.352	0.80174		3.12281	52.672	0.628597
3.13283	31.013	0.307675		3.13283	34.583	0.261199		3.13283	32.582	0.215803		3.13283	53.197	0.44185		3.13283	51.69	0.448589		3.13283	40.62	0.718087		3.13283	53.069	0.633335
3.14286	31.741	0.314897		3.14286	33.567	0.253525		3.14286	34.919	0.231282		3.14286	56.362	0.468138		3.14286	53.634	0.46546		3.14286	44.559	0.787721		3.14286	51.031	0.609013
3.15288	32.153	0.318985		3.15288	36.455	0.275338		3.15288	35.466	0.234905		3.15288	58.472	0.485664		3.15288	54.943	0.47682		3.15288	42.451	0.750455		3.15288	56.031	0.668684
3.16291	33.364	0.330999		3.16291	34.424	0.259998		3.16291	36.417	0.241204		3.16291	61.119	0.50765		3.16291	56.286	0.488475		3.16291	43.417	0.767532		3.16291	53.994	0.644374
3.17293	35.989	0.357041		3.17293	39.238	0.296357		3.17293	37.582	0.24892		3.17293	60.985	0.506537		3.17293	58.067	0.503931		3.17293	47.214	0.834656		3.17293	59.311	0.707828
3.18296	33.975	0.33706		3.18296	37.19	0.280889		3.18296	36.767	0.243522		3.18296	62.187	0.51652		3.18296	60.13	0.521835		3.18296	44.103	0.77966		3.18296	61.489	0.73382
3.19298	36.443	0.361545		3.19298	36.277	0.273993		3.19298	38.95	0.257981		3.19298	63.223	0.525125		3.19298	59.364	0.515187		3.19298	44.478	0.786289		3.19298	57.284	0.683637
3.20301	36.522	0.362329		3.20301	39.753	0.300247		3.20301	41.203	0.272904		3.20301	65.203	0.541571		3.20301	59.903	0.519865		3.20301	46.27	0.817968		3.20301	60.834	0.726003
3.21303	36.17	0.358836		3.21303	41.073	0.310217		3.21303	39.832	0.263823		3.21303	62.545	0.519494		3.21303	65.841	0.571398		3.21303	47.643	0.84224		3.21303	62.029	0.740265
3.22306	37.019	0.367259		3.22306	43.578	0.329136		3.22306	42.936	0.284382		3.22306	68.61	0.569869		3.22306	64.93	0.563492		3.22306	47.769	0.844468		3.22306	62.541	0.746375
3.23308	37.937	0.376367		3.23308	41.427	0.31289		3.23308	45.965	0.304444		3.23308	67.066	0.557045		3.23308	66.154	0.574114		3.23308	45.315	0.801085		3.23308	61.285	0.731386
3.24311	40.552	0.40231		3.24311	43.917	0.331697		3.24311	45.131	0.29892		3.24311	65.972	0.547958		3.24311	66.877	0.580388		3.24311	46.159	0.816006		3.24311	62.11	0.741231
3.25313	38.617	0.383113		3.25313	44.478	0.335934		3.25313	51.297	0.33976		3.25313	67.544	0.561015		3.25313	67.034	0.581751		3.25313	46.944	0.829883		3.25313	66.17	0.789684
3.26316	44.363	0.440118		3.26316	50.341	0.380216		3.26316	45.194	0.299338		3.26316	67.079	0.557153		3.26316	68.622	0.595532		3.26316	48.628	0.859653		3.26316	61.704	0.736386
3.27318	44.787	0.444324		3.27318	51.807	0.391289		3.27318	48.375	0.320407		3.27318	72.295	0.600477		3.27318	66.314	0.575502		3.27318	49.612	0.877048		3.27318	63.327	0.755755
3.28321	43.846	0.434989		3.28321	48.219	0.364189		3.28321	48.17	0.319049		3.28321	70.222	0.583259		3.28321	71.758	0.622748		3.28321	52.486	0.927855		3.28321	64.252	0.766794
3.29323	44.717	0.44363		3.29323	49.307	0.372407		3.29323	57.147	0.378507		3.29323	75.621	0.628102		3.29323	74.153	0.643533		3.29323	46.738	0.826241		3.29323	69.301	0.82705
3.30326	49.652	0.492589		3.30326	55.689	0.420609		3.30326	54.324	0.359809		3.30326	73.545	0.610859		3.30326	79.293	0.68814		3.30326	52.166	0.922198		3.30326	72.258	0.862339
3.31328	49.361	0.489702		3.31328	56.024	0.423139		3.31328	57.557	0.381223		3.31328	79.331	0.658917		3.31328	74.993	0.650823		3.31328	49.733	0.879188		3.31328	72.273	0.862518
3.32331	48.172	0.477906		3.32331	54.011	0.407935		3.32331	52.311	0.346476		3.32331	75.32	0.625602		3.32331	75.994	0.65951		3.32331	51.343	0.907649		3.32331	65.685	0.783896
3.33333	47.493	0.47117		3.33333	54.936	0.414921		3.33333	62.772	0.415764		3.33333	82.614	0.686186		3.33333	79.224	0.687541		3.33333	50.992	0.901444		3.33333	70.98	0.847087
3.34336	48.303	0.479206		3.34336	59.27	0.447655		3.34336	59.993	0.397357		3.34336	78.096	0.648659		3.34336	78.66	0.682647		3.34336	52.908	0.935316		3.34336	70.531	0.841729
3.35338	54.27	0.538404		3.35338	61.51	0.464574		3.35338	62.883	0.416499		3.35338	78.32	0.65052		3.35338	76.247	0.661705		3.35338	58.012	1.02554		3.35338	68.848	0.821644
3.36341	50.942	0.505387		3.36341	59.776	0.451477		3.36341	65.427	0.433349		3.36341	81.598	0.677747		3.36341	77.222	0.670167		3.36341	54.482	0.963141		3.36341	66.706	0.796081
3.37343	52.553	0.521369		3.37343	62.907	0.475125		3.37343	66.696	0.441754		3.37343	78.434	0.651467		3.37343	88.856	0.771132		3.37343	58.128	1.0276		3.37343	68.79	0.820952
3.38346	53.316	0.528939		3.38346	60.535	0.45721		3.38346	59.333	0.392986		3.38346	84.398	0.701003		3.38346	80.843	0.701592		3.38346	56.269	0.994732		3.38346	68.902	0.822288
3.39348	51.051	0.506468		3.39348	62.747	0.473916		3.39348	66.16	0.438204		3.39348	83.096	0.690189		3.39348	85.98	0.746173		3.39348	54.746	0.967808		3.39348	76.237	0.909825
3.40351	54.509	0.540775		3.40351	59.9	0.452414		3.40351	69.176	0.45818		3.40351	86.291	0.716726		3.40351	87.302	0.757646		3.40351	57.664	1.01939		3.40351	73.736	0.879978
3.41353	56.945	0.564942		3.41353	67.986	0.513486		3.41353	71.271	0.472056		3.41353	83.256	0.691518		3.41353	87.72	0.761273		3.41353	53.603	0.947602		3.41353	74.068	0.88394
3.42356	54.96	0.545249		3.42356	67.557	0.510245		3.42356	75.325	0.498907		3.42356	88.02	0.731087		3.42356	89.649	0.778014		3.42356	58.062	1.02643		3.42356	73.77	0.880384
3.43358	60.298	0.598206		3.43358	68.519	0.517511		3.43358	70.353	0.465976		3.43358	91.815	0.762608		3.43358	88.412	0.767279		3.43358	57.193	1.01107		3.43358	72.985	0.871015
3.44361	60.234	0.597571		3.44361	72.104	0.544588		3.44361	79.374	0.525725		3.44361	90.187	0.749086		3.44361	93.939	0.815245		3.44361	56.978	1.00727		3.44361	76.276	0.910291
3.45363	57.408	0.569535		3.45363	74.963	0.566182		3.45363	86.012	0.569691		3.45363	92.764	0.770491		3.45363	87.837	0.762289		3.45363	53.275	0.941804		3.45363	73.628	0.878689
3.46366	60.175	0.596986		3.46366	72.65	0.548712		3.46366	88.415	0.585607		3.46366	89.862	0.746387		3.46366	91.951	0.797992		3.46366	55.329	0.978114		3.46366	80.118	0.956142
3.47368	61.608	0.611203		3.47368	74.943	0.56603		3.47368	82.287	0.545019		3.47368	90.954	0.755457		3.47368	94.971	0.824201		3.47368	55.067	0.973483		3.47368	73.796	0.880694
3.48371	59.605	0.591331		3.48371	83.427	0.630109		3.48371	81.235	0.538051		3.48371	90.023	0.747724		3.48371	96.378	0.836411		3.48371	60.028	1.06118		3.48371	78.236	0.933682
3.49373	63.305	0.628038		3.49373	82.114	0.620192		3.49373	85.628	0.567148		3.49373	98.513	0.818241		3.49373	92.059	0.798929		3.49373	53.234	0.941079		3.49373	79.186	0.945019
3.50376	63.779	0.632741		3.50376	81.429	0.615018		3.50376	87.977	0.582706		3.50376	94.494	0.78486		3.50376	96.778	0.839883		3.50376	53.813	0.951314		3.50376	75.656	0.902892
3.51378	65.633	0.651134		3.51378	86.721	0.654988		3.51378	93.098	0.616625		3.51378	86.877	0.721594		3.51378	98.84	0.857778		3.51378	56.243	0.994272		3.51378	77.646	0.926641
3.52381	71.483	0.709171		3.52381	83.017	0.627012		3.52381	96.147	0.636819		3.52381	99.633	0.827544		3.52381	102.628	0.890652		3.52381	57.572	1.01777		3.52381	78.862	0.941153
3.53383	68.891	0.683456		3.53383	79.698	0.601944		3.53383	96.653	0.640171		3.53383	96.828	0.804246		3.53383	106.444	0.923769		3.53383	59.86	1.05821		3.53383	82.102	0.979819
3.54386	71.261	0.706968		3.54386	84.931	0.641468		3.54386	93.856	0.621645		3.54386	92.864	0.771321		3.54386	96.09	0.833912		3.54386	56.673	1.00187		3.54386	76.727	0.915673
3.55388	72.185	0.716135		3.55388	91.138	0.688348		3.55388	100.981	0.668837		3.55388	100.346	0.833466		3.55388	101.16	0.877912		3.55388	60.677	1.07266		3.55388	79.882	0.953325
3.56391	70.847	0.702861		3.56391	87.322	0.659527		3.56391	98.682	0.65361		3.56391	101.947	0.846764		3.56391	101.255	0.878736		3.56391	59.678	1.055		3.56391	75.021	0.895313
3.57393	72.507	0.71933		3.57393	80.734	0.609769		3.57393	98.837	0.654636		3.57393	99.044	0.822652		3.57393	96.595	0.838295		3.57393	57.994	1.02523		3.57393	79.126	0.944303
3.58396	68.345	0.678039		3.58396	93.125	0.703356		3.58396	102.736	0.680461		3.58396	96.491	0.801447		3.58396	101.723	0.882798		3.58396	56.734	1.00295		3.58396	82.112	0.979939
3.59398	79.969	0.793359		3.59398	100.474	0.758861		3.59398	112.568	0.745582		3.59398	99.285	0.824654		3.59398	105.778	0.917989		3.59398	57.579	1.01789		3.59398	77.013	0.919086
3.60401	74.944	0.743507		3.60401	94.271	0.712011		3.60401	117.35	0.777255		3.60401	101.792	0.845477		3.60401	106.632	0.9254		3.60401	56.744	1.00313		3.60401	83.793	1
3.61404	72.002	0.71432		3.61404	93.279	0.704519		3.61404	112.736	0.746695		3.61404	98.205	0.815683		3.61404	102.262	0.887475		3.61404	57.873	1.02309		3.61404	84.823	1.01229
3.62406	77.607	0.769926		3.62406	99.546	0.751852		3.62406	123.852	0.820321		3.62406	105.779	0.878592		3.62406	104.354	0.905631		3.62406	58.653	1.03688		3.62406	77.591	0.925984
3.63409	84.16	0.834937		3.63409	99.354	0.750402		3.63409	108.86	0.721023		3.63409	111.637	0.927248		3.63409	111.145	0.964566		3.63409	58.662	1.03704		3.63409	84.551	1.00905
3.64411	77.919	0.773021		3.64411	102.982	0.777804		3.64411	113.582	0.752298		3.64411	100.504	0.834779		3.64411	110.559	0.95948		3.64411	56.567	1		3.64411	78.57	0.937668
3.65414	84.555	0.838856		3.65414	103.523	0.78189		3.65414	116.334	0.770526		3.65414	105.8	0.878767		3.65414	101.856	0.883952		3.65414	60.769	1.07428		3.65414	79.488	0.948623
3.66416	80.12	0.794857		3.66416	106.666	0.805628		3.66416	122.156	0.809087		3.66416	100.472	0.834513		3.66416	111.519	0.967812		3.66416	58.28	1.03028		3.66416	80.88	0.965236
3.67419	76.574	0.759678		3.67419	104.77	0.791308		3.67419	125.492	0.831183		3.67419	114.653	0.952299		3.67419	109.593	0.951097		3.67419	56.169	0.992964		3.67419	84.645	1.01017
3.68421	81.983	0.81334		3.68421	100.677	0.760395		3.68421	123.787	0.81989		3.68421	110.947	0.921517		3.68421	112.862	0.979467		3.68421	58.642	1.03668		3.68421	81.045	0.967205
3.69424	80.894	0.802536		3.69424	103.276	0.780024		3.69424	118.922	0.787667		3.69424	103.347	0.858392		3.69424	106.318	0.922675		3.69424	59.956	1.05991		3.69424	83.892	1.00118
3.70426	78.488	0.778666		3.70426	107.173	0.809458		3.70426	123.876	0.82048		3.70426	107.767	0.895104		3.70426	109.559	0.950802		3.70426	57.982	1.02501		3.70426	78.52	0.937071
3.71429	82.653	0.819987		3.71429	104.076	0.786067		3.71429	136.7	0.905418		3.71429	111.182	0.923469		3.71429	110.31	0.957319		3.71429	55.747	0.985504		3.71429	74.532	0.889478
3.72431	89.788	0.890772		3.72431	112.241	0.847735		3.72431	126.737	0.839429		3.72431	107.061	0.889241		3.72431	106.444	0.923769		3.72431	59.482	1.05153		3.72431	77.224	0.921604
3.73434	81.191	0.805482		3.73434	115.088	0.869238		3.73434	132.449	0.877262		3.73434	108.457	0.900836		3.73434	114.241	0.991434		3.73434	55.357	0.978609		3.73434	76.009	0.907104
3.74436	83.621	0.82959		3.74436	113.366	0.856232		3.74436	133.149	0.881898		3.74436	111.931	0.92969		3.74436	104.439	0.906368		3.74436	56.255	0.994484		3.74436	76.6	0.914158
3.75439	91.512	0.907875		3.75439	109.322	0.825689		3.75439	138.564	0.917764		3.75439	109.395	0.908627		3.75439	110.701	0.960713		3.75439	56.532	0.999381		3.75439	75.957	0.906484
3.76441	85.142	0.844679		3.76441	113.086	0.854117		3.76441	137.303	0.909412		3.76441	111.875	0.929225		3.76441	109.828	0.953136		3.76441	57.612	1.01847		3.76441	75.741	0.903906
3.77444	86.584	0.858985		3.77444	109.632	0.82803		3.77444	127.999	0.847788		3.77444	109.627	0.910554		3.77444	112.517	0.976473		3.77444	56.639	1.00127		3.77444	76.285	0.910398
3.78446	95.74	0.94982		3.78446	117.874	0.89028		3.78446	137.057	0.907782		3.78446	114.056	0.94734		3.78446	109.061	0.94648		3.78446	55.521	0.981509		3.78446	77.378	0.923442
3.79449	93.738	0.929959		3.79449	117.617	0.888339		3.79449	135.474	0.897298		3.79449	105.576	0.876906		3.79449	111.61	0.968601		3.79449	57.524	1.01692		3.79449	74.43	0.88826
3.80451	96.808	0.960416		3.80451	120.288	0.908513		3.80451	141.058	0.934283		3.80451	109.226	0.907223		3.80451	112.058	0.972489		3.80451	58.047	1.02616		3.80451	72.341	0.86333
3.81454	91.378	0.906546		3.81454	122.038	0.92173		3.81454	136.096	0.901417		3.81454	114.26	0.949035		3.81454	112.487	0.976212		3.81454	57.661	1.01934		3.81454	73.972	0.882795
3.82456	92.005	0.912766		3.82456	115.184	0.869963		3.82456	137.739	0.9123		3.82456	120.396	1		3.82456	110.307	0.957293		3.82456	59.444	1.05086		3.82456	76.016	0.907188
3.83459	93.357	0.926179		3.83459	124.54	0.940627		3.83459	135.091	0.894761		3.83459	121.216	1.00681		3.83459	115.228	1		3.83459	54.061	0.955699		3.83459	76.741	0.91584
3.84461	95.909	0.951497		3.84461	120.844	0.912712		3.84461	133.623	0.885038		3.84461	107.598	0.893701		3.84461	118.33	1.02692		3.84461	54.305	0.960012		3.84461	74.027	0.883451
3.85464	95.424	0.946685		3.85464	126.323	0.954094		3.85464	139.23	0.922175		3.85464	111.387	0.925172		3.85464	108.858	0.944718		3.85464	55.212	0.976046		3.85464	75.863	0.905362
3.86466	98.947	0.981637		3.86466	121.964	0.921171		3.86466	151.651	1.00444		3.86466	109.006	0.905396		3.86466	109.532	0.950568		3.86466	53.693	0.949193		3.86466	72.542	0.865729
3.87469	96.206	0.954444		3.87469	122.064	0.921927		3.87469	143.2	0.94847		3.87469	113.436	0.942191		3.87469	108.593	0.942419		3.87469	54.363	0.961037		3.87469	75.736	0.903846
3.88471	94.146	0.934007		3.88471	133.957	1.01175		3.88471	142.548	0.944152		3.88471	110.882	0.920977		3.88471	109.008	0.94602		3.88471	52.907	0.935298		3.88471	74.855	0.893332
3.89474	98.812	0.980297		3.89474	127.702	0.964509		3.89474	145.483	0.963591		3.89474	105.596	0.877072		3.89474	110.598	0.959819		3.89474	51.072	0.902859		3.89474	75.193	0.897366
3.90476	96.255	0.95493		3.90476	135.272	1.02168		3.90476	144.748	0.958723		3.90476	112.461	0.934092		3.90476	104.446	0.906429		3.90476	53.6	0.947549		3.90476	78.32	0.934684
3.91479	101.595	1.00791		3.91479	128.691	0.971979		3.91479	148.164	0.981349		3.91479	107.506	0.892937		3.91479	111.823	0.97045		3.91479	50.727	0.89676		3.91479	74.897	0.893834
3.92481	98.004	0.972281		3.92481	131.904	0.996246		3.92481	145.502	0.963717		3.92481	109.941	0.913162		3.92481	108.878	0.944892		3.92481	51.599	0.912175		3.92481	70.092	0.83649
3.93484	95.495	0.94739		3.93484	133.872	1.01111		3.93484	147.094	0.974261		3.93484	110.177	0.915122		3.93484	110.276	0.957024		3.93484	51.613	0.912422		3.93484	69.464	0.828995
3.94486	97.527	0.967549		3.94486	132.559	1.00119		3.94486	139.583	0.924513		3.94486	109.543	0.909856		3.94486	108.045	0.937663		3.94486	52.948	0.936023		3.94486	70.861	0.845667
3.95489	96.123	0.95362		3.95489	132.736	1.00253		3.95489	150.51	0.996887		3.95489	105.167	0.873509		3.95489	103.005	0.893923		3.95489	51.826	0.916188		3.95489	71.555	0.85395
3.96491	102.291	1.01481		3.96491	125.257	0.946043		3.96491	148.417	0.983024		3.96491	105.608	0.877172		3.96491	102.887	0.892899		3.96491	52.444	0.927113		3.96491	70.216	0.83797
3.97494	103.894	1.03071		3.97494	133.565	1.00879		3.97494	151.163	1.00121		3.97494	108.064	0.897571		3.97494	109.614	0.951279		3.97494	48.702	0.860961		3.97494	67.408	0.804459
3.98496	97.835	0.970605		3.98496	139.652	1.05477		3.98496	151.966	1.00653		3.98496	109.442	0.909017		3.98496	101.859	0.883978		3.98496	53.645	0.948344		3.98496	70.51	0.841478
3.99499	101.857	1.01051		3.99499	134.224	1.01377		3.99499	142.663	0.944913		3.99499	111.993	0.930205		3.99499	103.426	0.897577		3.99499	51.029	0.902098		3.99499	67.008	0.799685
4.00501	100.217	0.994236		4.00501	130.814	0.988014		4.00501	150.98	1		4.00501	103.208	0.857238		4.00501	102.935	0.893316		4.00501	48.796	0.862623		4.00501	72.535	0.865645
4.01504	102.905	1.0209		4.01504	128.048	0.967123		4.01504	152.649	1.01105		4.01504	109.318	0.907987		4.01504	100.94	0.876002		4.01504	49.175	0.869323		4.01504	68.223	0.814185
4.02506	99.881	0.990903		4.02506	132.488	1.00066		4.02506	139.165	0.921745		4.02506	116.236	0.965447		4.02506	100.605	0.873095		4.02506	50.639	0.895204		4.02506	62.918	0.750874
4.03509	91.205	0.904829		4.03509	136.683	1.03234		4.03509	140.858	0.932958		4.03509	101.62	0.844048		4.03509	100.196	0.869546		4.03509	52.074	0.920572		4.03509	68.412	0.816441
4.04511	103.861	1.03039		4.04511	129.498	0.978074		4.04511	148.724	0.985058		4.04511	104.092	0.86458		4.04511	97.888	0.849516		4.04511	48.035	0.84917		4.04511	66.651	0.795424
4.05514	98.296	0.975178		4.05514	133.319	1.00693		4.05514	146.478	0.970181		4.05514	103.748	0.861723		4.05514	104.235	0.904598		4.05514	49.497	0.875015		4.05514	65.098	0.776891
4.06516	100.798	1		4.06516	132.186	0.998376		4.06516	143.827	0.952623		4.06516	105.851	0.87919		4.06516	95.352	0.827507		4.06516	46.007	0.813319		4.06516	63.542	0.758321
4.07519	104.204	1.03379		4.07519	138.18	1.04365		4.07519	142.468	0.943622		4.07519	105.78	0.878601		4.07519	98.975	0.858949		4.07519	47.563	0.840826		4.07519	64.093	0.764897
4.08521	102.42	1.01609		4.08521	135.351	1.02228		4.08521	145.927	0.966532		4.08521	100.129	0.831664		4.08521	93.73	0.813431		4.08521	45.272	0.800325		4.08521	61.525	0.73425
4.09524	97.89	0.97115		4.09524	140.452	1.06081		4.09524	141.736	0.938773		4.09524	100.459	0.834405		4.09524	96.968	0.841532		4.09524	45.849	0.810526		4.09524	60.695	0.724345
4.10526	97.343	0.965724		4.10526	132.964	1.00425		4.10526	147.647	0.977924		4.10526	100.449	0.834322		4.10526	96.819	0.840238		4.10526	47.704	0.843319		4.10526	62.707	0.748356
4.11529	93.702	0.929602		4.11529	129.055	0.974728		4.11529	138.538	0.917592		4.11529	101.607	0.84394		4.11529	91.073	0.790372		4.11529	47.527	0.84019		4.11529	60.811	0.725729
4.12531	98.19	0.974126		4.12531	132.401	1		4.12531	145.064	0.960816		4.12531	102.318	0.849846		4.12531	94.422	0.819436		4.12531	47.987	0.848321		4.12531	62.78	0.749227
4.13534	96.508	0.95744		4.13534	143.274	1.08212		4.13534	135.744	0.899086		4.13534	98.908	0.821522		4.13534	90.61	0.786354		4.13534	46.273	0.818021		4.13534	59.899	0.714845
4.14536	104.106	1.03282		4.14536	138.459	1.04575		4.14536	144.838	0.959319		4.14536	90.726	0.753563		4.14536	90.502	0.785417		4.14536	44.779	0.79161		4.14536	61.956	0.739394
4.15539	98.614	0.978333		4.15539	138.335	1.04482		4.15539	141.193	0.935177		4.15539	97.292	0.8081		4.15539	92.356	0.801507		4.15539	46.024	0.813619		4.15539	59.041	0.704605
4.16541	102.164	1.01355		4.16541	128.162	0.967984		4.16541	147.536	0.977189		4.16541	93.118	0.773431		4.16541	91.372	0.792967		4.16541	44.13	0.780137		4.16541	55.147	0.658134
4.17544	101.08	1.0028		4.17544	127.395	0.962191		4.17544	136.353	0.90312		4.17544	98.35	0.816888		4.17544	85.375	0.740922		4.17544	41.801	0.738964		4.17544	59.571	0.710931
4.18546	98.619	0.978383		4.18546	132.571	1.00128		4.18546	135.306	0.896185		4.18546	91.065	0.756379		4.18546	83.25	0.722481		4.18546	43.336	0.7661		4.18546	58.21	0.694688
4.19549	98.349	0.975704		4.19549	129.123	0.975242		4.19549	137.497	0.910697		4.19549	84.416	0.701153		4.19549	93.439	0.810905		4.19549	41.787	0.738717		4.19549	54.918	0.655401
4.20551	98.714	0.979325		4.20551	129.173	0.97562		4.20551	132.198	0.875599		4.20551	88.975	0.73902		4.20551	83.141	0.721535		4.20551	42.647	0.75392		4.20551	54.881	0.654959
4.21554	94.729	0.93979		4.21554	133.948	1.01168		4.21554	134.195	0.888826		4.21554	87.822	0.729443		4.21554	81.64	0.708508		4.21554	40.529	0.716478		4.21554	57.294	0.683756
4.22556	95.261	0.945068		4.22556	127.442	0.962546		4.22556	146.204	0.968367		4.22556	89.129	0.740299		4.22556	80.388	0.697643		4.22556	37.636	0.665335		4.22556	50.607	0.603953
4.23559	99.245	0.984593		4.23559	121.857	0.920363		4.23559	135.492	0.897417		4.23559	85.169	0.707407		4.23559	84.648	0.734613		4.23559	38.935	0.688299		4.23559	52.533	0.626938
4.24561	97.396	0.966249		4.24561	127.389	0.962145		4.24561	135.195	0.89545		4.24561	91.395	0.75912		4.24561	81.435	0.706729		4.24561	39.876	0.704934		4.24561	53.186	0.634731
4.25564	95.295	0.945406		4.25564	125.69	0.949313		4.25564	131.379	0.870175		4.25564	80.548	0.669026		4.25564	79.538	0.690266		4.25564	40.552	0.716884		4.25564	54.534	0.650818
4.26566	96.299	0.955366		4.26566	130.561	0.986103		4.26566	130.736	0.865916		4.26566	82.611	0.686161		4.26566	81.662	0.708699		4.26566	42.214	0.746265		4.26566	52.538	0.626997
4.27569	95.192	0.944384		4.27569	118.032	0.891474		4.27569	130.801	0.866347		4.27569	80.114	0.665421		4.27569	78.609	0.682204		4.27569	40.332	0.712995		4.27569	51.96	0.6201
4.28571	94.25	0.935038		4.28571	119.767	0.904578		4.28571	122.402	0.810717		4.28571	80.335	0.667256		4.28571	78.424	0.680598		4.28571	37.914	0.670249		4.28571	51.594	0.615732
4.29574	89.637	0.889274		4.29574	124.055	0.936964		4.29574	122.905	0.814048		4.29574	86.818	0.721104		4.29574	73.007	0.633587		4.29574	37.859	0.669277		4.29574	50.211	0.599227
4.30576	92.708	0.91974		4.30576	118.482	0.894872		4.30576	127.202	0.842509		4.30576	75.033	0.623218		4.30576	73.995	0.642162		4.30576	39.046	0.690261		4.30576	48.885	0.583402
4.31579	87.039	0.863499		4.31579	114.654	0.86596		4.31579	124.411	0.824023		4.31579	79.741	0.662323		4.31579	67.447	0.585335		4.31579	36.006	0.63652		4.31579	47.345	0.565023
4.32581	82.924	0.822675		4.32581	122.329	0.923928		4.32581	118.081	0.782097		4.32581	73.733	0.612421		4.32581	73.397	0.636972		4.32581	34.283	0.60606		4.32581	47.907	0.57173
4.33584	93.518	0.927776		4.33584	116.121	0.87704		4.33584	117.975	0.781395		4.33584	77.654	0.644988		4.33584	70.503	0.611856		4.33584	39.294	0.694645		4.33584	46.727	0.557648
4.34586	90.086	0.893728		4.34586	106.708	0.805946		4.34586	113.578	0.752272		4.34586	76.425	0.63478		4.34586	71.812	0.623217		4.34586	36.494	0.645146		4.34586	45.25	0.540021
4.35589	86.644	0.859581		4.35589	113.61	0.858075		4.35589	116.988	0.774858		4.35589	72.992	0.606266		4.35589	70.69	0.613479		4.35589	36.092	0.63804		4.35589	43.978	0.524841
4.36591	86.229	0.855463		4.36591	109.982	0.830673		4.36591	120.803	0.800126		4.36591	72.038	0.598342		4.36591	69.995	0.607448		4.36591	36.887	0.652094		4.36591	49.029	0.58512
4.37594	86.352	0.856684		4.37594	112.584	0.850326		4.37594	116.559	0.772016		4.37594	74.612	0.619722		4.37594	69.612	0.604124		4.37594	36.535	0.645871		4.37594	44.943	0.536357
4.38596	83.893	0.832288		4.38596	108.079	0.8163		4.38596	116.046	0.768618		4.38596	67.224	0.558357		4.38596	68.107	0.591063		4.38596	37.438	0.661835		4.38596	46.522	0.555202
4.39599	80.592	0.79954		4.39599	102.318	0.772789		4.39599	113.725	0.753245		4.39599	66.645	0.553548		4.39599	64.56	0.56028		4.39599	35.816	0.633161		4.39599	42.371	0.505663
4.40602	91.445	0.90721		4.40602	102.266	0.772396		4.40602	110.647	0.732859		4.40602	61.488	0.510715		4.40602	59.443	0.515873		4.40602	31.178	0.551169		4.40602	42.273	0.504493
4.41604	84.368	0.837001		4.41604	98.131	0.741165		4.41604	106.511	0.705464		4.41604	65.453	0.543648		4.41604	65.801	0.57105		4.41604	33.172	0.58642		4.41604	42.568	0.508014
4.42607	84.994	0.843211		4.42607	101.498	0.766595		4.42607	106.606	0.706094		4.42607	61.241	0.508663		4.42607	62.617	0.543418		4.42607	28.941	0.511623		4.42607	41.893	0.499958
4.43609	83.612	0.829501		4.43609	101.943	0.769956		4.43609	102.83	0.681084		4.43609	62.333	0.517733		4.43609	61.394	0.532805		4.43609	30.681	0.542383		4.43609	41.496	0.49522
4.44612	80.107	0.794728		4.44612	103.416	0.781082		4.44612	103.05	0.682541		4.44612	61.617	0.511786		4.44612	62.48	0.542229		4.44612	30.859	0.54553		4.44612	39.906	0.476245
4.45614	77.995	0.773775		4.45614	99.966	0.755025		4.45614	107.644	0.712969		4.45614	62.135	0.516089		4.45614	60.113	0.521687		4.45614	29.195	0.516114		4.45614	41.44	0.494552
4.46617	75.113	0.745183		4.46617	108.2	0.817214		4.46617	94.001	0.622606		4.46617	60.054	0.498804		4.46617	57.686	0.500625		4.46617	28.747	0.508194		4.46617	40.144	0.479085
4.47619	79.701	0.7907		4.47619	92.49	0.69856		4.47619	96.77	0.640946		4.47619	60.609	0.503414		4.47619	58.6	0.508557		4.47619	29.491	0.521346		4.47619	41.889	0.49991
4.48622	71.959	0.713893		4.48622	101.832	0.769118		4.48622	99.704	0.660379		4.48622	53.436	0.443835		4.48622	57.364	0.49783		4.48622	31.219	0.551894		4.48622	37.763	0.45067
4.49624	73.997	0.734112		4.49624	101.314	0.765206		4.49624	96.576	0.639661		4.49624	54.718	0.454484		4.49624	54.241	0.470728		4.49624	28.779	0.50876		4.49624	37.609	0.448832
4.50627	82.34	0.816881		4.50627	89.501	0.675984		4.50627	94.442	0.625527		4.50627	58.45	0.485481		4.50627	53.72	0.466206		4.50627	28.643	0.506355		4.50627	36.338	0.433664
4.51629	72.883	0.72306		4.51629	88.567	0.66893		4.51629	93.479	0.619148		4.51629	52.01	0.431991		4.51629	55.058	0.477818		4.51629	29.541	0.52223		4.51629	36.244	0.432542
4.52632	76.01	0.754082		4.52632	82.656	0.624285		4.52632	90.937	0.602312		4.52632	49.145	0.408195		4.52632	52.8	0.458222		4.52632	29.755	0.526013		4.52632	36.917	0.440574
4.53634	72.074	0.715034		4.53634	86.504	0.653349		4.53634	87.522	0.579693		4.53634	55.229	0.458728		4.53634	48.524	0.421113		4.53634	29.639	0.523963		4.53634	36.83	0.439536
4.54637	69.811	0.692583		4.54637	88.855	0.671105		4.54637	87.522	0.579693		4.54637	52.653	0.437332		4.54637	54.555	0.473453		4.54637	27.263	0.481959		4.54637	37.506	0.447603
4.55639	71.381	0.708159		4.55639	77.06	0.58202		4.55639	90.852	0.601749		4.55639	49.805	0.413677		4.55639	50.092	0.434721		4.55639	27.091	0.478919		4.55639	34.87	0.416145
4.56642	71.577	0.710103		4.56642	82.904	0.626158		4.56642	83.894	0.555663		4.56642	51.595	0.428544		4.56642	51.868	0.450134		4.56642	27.383	0.484081		4.56642	29.861	0.356366
4.57644	69.509	0.689587		4.57644	79.8	0.602714		4.57644	90.492	0.599364		4.57644	49.823	0.413826		4.57644	52.096	0.452112		4.57644	26.908	0.475684		4.57644	33.797	0.403339
4.58647	66.384	0.658584		4.58647	81.628	0.616521		4.58647	88.683	0.587382		4.58647	48.859	0.405819		4.58647	46.147	0.400484		4.58647	25.713	0.454558		4.58647	32.306	0.385545
4.59649	65.157	0.646412		4.59649	82.824	0.625554		4.59649	80.698	0.534495		4.59649	45.543	0.378277		4.59649	45.667	0.396319		4.59649	25.711	0.454523		4.59649	33.096	0.394973
4.60652	65.698	0.651779		4.60652	76.61	0.578621		4.60652	84.825	0.561829		4.60652	48.304	0.401209		4.60652	43.544	0.377894		4.60652	25.131	0.44427		4.60652	32.795	0.391381
4.61654	65.376	0.648584		4.61654	78.879	0.595758		4.61654	82.16	0.544178		4.61654	44.581	0.370286		4.61654	47.068	0.408477		4.61654	25.041	0.442679		4.61654	33.221	0.396465
4.62657	57.514	0.570587		4.62657	74.404	0.56196		4.62657	74.091	0.490734		4.62657	45.237	0.375735		4.62657	46.626	0.404641		4.62657	25.15	0.444606		4.62657	31.933	0.381094
4.63659	61.061	0.605776		4.63659	75.717	0.571876		4.63659	77.122	0.510809		4.63659	42.648	0.354231		4.63659	46.785	0.406021		4.63659	23.72	0.419326		4.63659	33.455	0.399258
4.64662	60.754	0.60273		4.64662	73.116	0.552231		4.64662	72.879	0.482706		4.64662	46.688	0.387787		4.64662	42.479	0.368652		4.64662	24.538	0.433786		4.64662	31.163	0.371905
4.65664	59.63	0.591579		4.65664	69.427	0.524369		4.65664	73.246	0.485137		4.65664	38.891	0.323026		4.65664	44.788	0.38869		4.65664	22.706	0.4014		4.65664	31.01	0.370079
4.66667	62.272	0.61779		4.66667	67.05	0.506416		4.66667	70.216	0.465068		4.66667	42.476	0.352802		4.66667	42.152	0.365814		4.66667	23.438	0.414341		4.66667	28.958	0.34559
4.67669	56.026	0.555825		4.67669	64.946	0.490525		4.67669	71.908	0.476275		4.67669	40.633	0.337495		4.67669	40.486	0.351356		4.67669	21.681	0.38328		4.67669	28.008	0.334252
4.68672	58.185	0.577244		4.68672	62.23	0.470012		4.68672	71.797	0.47554		4.68672	40.425	0.335767		4.68672	41.051	0.356259		4.68672	23.801	0.420758		4.68672	28.97	0.345733
4.69674	54.084	0.536558		4.69674	63.929	0.482844		4.69674	71.766	0.475334		4.69674	40.169	0.333641		4.69674	38.31	0.332471		4.69674	21.799	0.385366		4.69674	29.416	0.351056
4.70677	61.719	0.612304		4.70677	65.625	0.495653		4.70677	69.108	0.45773		4.70677	38.345	0.318491		4.70677	41.511	0.360251		4.70677	23.646	0.418018		4.70677	29.424	0.351151
4.71679	55.409	0.549703		4.71679	61.285	0.462874		4.71679	68.683	0.454915		4.71679	36.9	0.306489		4.71679	38.662	0.335526		4.71679	20.444	0.361412		4.71679	27.806	0.331842
4.72682	53.321	0.528989		4.72682	58.917	0.444989		4.72682	70.299	0.465618		4.72682	35.931	0.29844		4.72682	36.248	0.314576		4.72682	20.985	0.370976		4.72682	27.312	0.325946
4.73684	51.704	0.512947		4.73684	56.742	0.428562		4.73684	65.399	0.433163		4.73684	34.644	0.28775		4.73684	35.981	0.312259		4.73684	20.724	0.366362		4.73684	29.011	0.346222
4.74687	54.068	0.5364		4.74687	57.019	0.430654		4.74687	64.697	0.428514		4.74687	32.578	0.27059		4.74687	38.459	0.333764		4.74687	20.878	0.369084		4.74687	26.399	0.31505
4.75689	50.991	0.505873		4.75689	57.445	0.433871		4.75689	58.927	0.390297		4.75689	31.914	0.265075		4.75689	34.136	0.296247		4.75689	18.503	0.327099		4.75689	25.544	0.304846
4.76692	47.533	0.471567		4.76692	53.825	0.40653		4.76692	59.199	0.392098		4.76692	31.925	0.265167		4.76692	31.775	0.275758		4.76692	20.624	0.364594		4.76692	24.579	0.29333
4.77694	50.511	0.501111		4.77694	56.646	0.427837		4.77694	57.525	0.381011		4.77694	31.597	0.262442		4.77694	34.521	0.299589		4.77694	20.438	0.361306		4.77694	24.468	0.292005
4.78697	50.103	0.497063		4.78697	50.413	0.38076		4.78697	60.705	0.402073		4.78697	31.401	0.260814		4.78697	36.005	0.312467		4.78697	18.855	0.333322		4.78697	24.193	0.288723
4.79699	46.906	0.465347		4.79699	51.64	0.390027		4.79699	54.66	0.362035		4.79699	29.125	0.24191		4.79699	31.699	0.275098		4.79699	18.591	0.328655		4.79699	24.851	0.296576
4.80702	49.483	0.490913		4.80702	50.638	0.382459		4.80702	56.708	0.375599		4.80702	31.646	0.262849		4.80702	30.073	0.260987		4.80702	17.253	0.305001		4.80702	22.412	0.267469
4.81704	47.287	0.469126		4.81704	49.722	0.375541		4.81704	57.997	0.384137		4.81704	30.763	0.255515		4.81704	29.62	0.257056		4.81704	18.257	0.32275		4.81704	23.469	0.280083
4.82707	44.995	0.446388		4.82707	47.038	0.355269		4.82707	52.929	0.35057		4.82707	29.914	0.248463		4.82707	32.657	0.283412		4.82707	18.894	0.334011		4.82707	22.215	0.265118
4.83709	46.394	0.460267		4.83709	49.014	0.370194		4.83709	56.769	0.376003		4.83709	28.165	0.233936		4.83709	28.859	0.250451		4.83709	18.45	0.326162		4.83709	21.832	0.260547
4.84712	46.723	0.463531		4.84712	43.317	0.327165		4.84712	54.56	0.361372		4.84712	29.909	0.248422		4.84712	31.113	0.270012		4.84712	18.356	0.3245		4.84712	21.114	0.251978
4.85714	45.053	0.446963		4.85714	45.84	0.346221		4.85714	46.599	0.308644		4.85714	25.924	0.215323		4.85714	32.339	0.280652		4.85714	16.055	0.283823		4.85714	21.692	0.258876
4.86717	42.153	0.418193		4.86717	47.012	0.355073		4.86717	55.783	0.369473		4.86717	28.802	0.239227		4.86717	29.35	0.254712		4.86717	18.912	0.334329		4.86717	20.829	0.248577
4.87719	38.326	0.380226		4.87719	38.935	0.294069		4.87719	52.626	0.348563		4.87719	25.75	0.213878		4.87719	31.295	0.271592		4.87719	16.833	0.297576		4.87719	21.11	0.25193
4.88722	42.722	0.423838		4.88722	45.782	0.345783		4.88722	49.309	0.326593		4.88722	27.799	0.230896		4.88722	27.911	0.242224		4.88722	15.463	0.273357		4.88722	20.731	0.247407
4.89724	39.014	0.387051		4.89724	40.611	0.306727		4.89724	46.124	0.305497		4.89724	27.379	0.227408		4.89724	27.189	0.235958		4.89724	17.075	0.301854		4.89724	19.797	0.236261
4.90727	37.043	0.367497		4.90727	39.37	0.297354		4.90727	43.923	0.290919		4.90727	24.738	0.205472		4.90727	28.173	0.244498		4.90727	16.523	0.292096		4.90727	20.151	0.240485
4.91729	36.686	0.363956		4.91729	38.097	0.28774		4.91729	45.917	0.304126		4.91729	24.822	0.20617		4.91729	25.032	0.217239		4.91729	15.45	0.273127		4.91729	20.08	0.239638
4.92732	40.832	0.405087		4.92732	38.165	0.288253		4.92732	46.43	0.307524		4.92732	23.062	0.191551		4.92732	25.113	0.217942		4.92732	15.821	0.279686		4.92732	19.059	0.227453
4.93734	34.119	0.338489		4.93734	34.919	0.263737		4.93734	39.783	0.263498		4.93734	22.167	0.184117		4.93734	25.631	0.222437		4.93734	15.513	0.274241		4.93734	17.398	0.207631
4.94737	39.675	0.393609		4.94737	34.267	0.258812		4.94737	43.796	0.290078		4.94737	25.359	0.21063		4.94737	23.101	0.200481		4.94737	15.576	0.275355		4.94737	19.484	0.232525
4.95739	36.299	0.360116		4.95739	34.801	0.262845		4.95739	41.417	0.274321		4.95739	19.672	0.163394		4.95739	24.549	0.213047		4.95739	14.657	0.259109		4.95739	18.534	0.221188
4.96742	36.243	0.359561		4.96742	33.509	0.253087		4.96742	41.364	0.27397		4.96742	21.935	0.18219		4.96742	27.391	0.237711		4.96742	15.223	0.269115		4.96742	18.35	0.218992
4.97744	32.217	0.319619		4.97744	35.886	0.27104		4.97744	39.48	0.261492		4.97744	21.18	0.175919		4.97744	23.261	0.201869		4.97744	14.25	0.251914		4.97744	16.555	0.19757
4.98747	34.31	0.340384		4.98747	32.812	0.247823		4.98747	39.504	0.261651		4.98747	22.452	0.186485		4.98747	21.83	0.18945		4.98747	15.05	0.266056		4.98747	17.106	0.204146
4.99749	36.121	0.35835		4.99749	32.497	0.245444		4.99749	36.609	0.242476		4.99749	20.454	0.169889		4.99749	24.259	0.21053		4.99749	14.648	0.25895		4.99749	16.303	0.194563
5.00752	31.851	0.315988		5.00752	33.899	0.256033		5.00752	39.406	0.261001		5.00752	20.128	0.167182		5.00752	22.385	0.194267		5.00752	13.949	0.246593		5.00752	15.571	0.185827
5.01754	32.99	0.327288		5.01754	31.806	0.240225		5.01754	38.994	0.258273		5.01754	18.386	0.152713		5.01754	20.368	0.176763		5.01754	14.736	0.260505		5.01754	15.319	0.18282
5.02757	31.932	0.316792		5.02757	31.708	0.239485		5.02757	35.375	0.234303		5.02757	18.486	0.153543		5.02757	19.397	0.168336		5.02757	15.442	0.272986		5.02757	15.589	0.186042
5.03759	27.761	0.275412		5.03759	29.901	0.225837		5.03759	35.22	0.233276		5.03759	18.9	0.156982		5.03759	21.958	0.190561		5.03759	13.111	0.231778		5.03759	15.005	0.179072
5.04762	29.928	0.296911		5.04762	27.507	0.207755		5.04762	36.046	0.238747		5.04762	17.283	0.143551		5.04762	19.714	0.171087		5.04762	12.043	0.212898		5.04762	14.867	0.177425
5.05764	28.192	0.279688		5.05764	26.316	0.19876		5.05764	31.949	0.211611		5.05764	17.383	0.144382		5.05764	18.309	0.158894		5.05764	12.489	0.220782		5.05764	13.604	0.162352
5.06767	30.553	0.303111		5.06767	25.961	0.196079		5.06767	31.438	0.208226		5.06767	18.935	0.157273		5.06767	19.78	0.17166		5.06767	11.786	0.208355		5.06767	14.296	0.170611
5.07769	27.011	0.267972		5.07769	27.037	0.204205		5.07769	30.674	0.203166		5.07769	17.216	0.142995		5.07769	16.921	0.146848		5.07769	11.806	0.208708		5.07769	13.826	0.165002
5.08772	27.259	0.270432		5.08772	28.94	0.218578		5.08772	32.177	0.213121		5.08772	15.885	0.13194		5.08772	18.055	0.156689		5.08772	11.802	0.208638		5.08772	15.172	0.181065
5.09774	26.379	0.261702		5.09774	26.311	0.198722		5.09774	31.187	0.206564		5.09774	15.818	0.131383		5.09774	17.077	0.148202		5.09774	12.51	0.221154		5.09774	14.277	0.170384
5.10777	25.635	0.254321		5.10777	24.743	0.186879		5.10777	30.462	0.201762		5.10777	16.505	0.137089		5.10777	16.426	0.142552		5.10777	11.371	0.201018		5.10777	12.503	0.149213
5.11779	24.341	0.241483		5.11779	26.278	0.198473		5.11779	30.845	0.204299		5.11779	17.615	0.146309		5.11779	18.979	0.164708		5.11779	11.784	0.208319		5.11779	14.104	0.16832
5.12782	25.996	0.257902		5.12782	24.806	0.187355		5.12782	30.265	0.200457		5.12782	14.775	0.12272		5.12782	16.404	0.142361		5.12782	10.686	0.188909		5.12782	12.195	0.145537
5.13784	24.271	0.240789		5.13784	22.038	0.166449		5.13784	30.998	0.205312		5.13784	14.925	0.123966		5.13784	17.62	0.152914		5.13784	11.444	0.202309		5.13784	13.077	0.156063
5.14787	25.558	0.253557		5.14787	23.214	0.175331		5.14787	25.108	0.1663		5.14787	14.233	0.118218		5.14787	15.223	0.132112		5.14787	10.603	0.187441		5.14787	11.824	0.14111
5.15789	21.609	0.214379		5.15789	22.691	0.171381		5.15789	25.041	0.165856		5.15789	13.488	0.11203		5.15789	17.461	0.151534		5.15789	11.589	0.204872		5.15789	12.088	0.14426
5.16792	24.951	0.247535		5.16792	21.977	0.165988		5.16792	27.38	0.181349		5.16792	14.172	0.117712		5.16792	14.592	0.126636		5.16792	11.302	0.199798		5.16792	12.275	0.146492
5.17794	23.112	0.22929		5.17794	20.761	0.156804		5.17794	25.459	0.168625		5.17794	14.72	0.122263		5.17794	14.817	0.128589		5.17794	10.32	0.182439		5.17794	11.057	0.131956
5.18797	21.967	0.217931		5.18797	22.64	0.170996		5.18797	26.388	0.174778		5.18797	13.897	0.115427		5.18797	13.906	0.120682		5.18797	9.452	0.167094		5.18797	11.909	0.142124
5.19799	20.959	0.207931		5.19799	16.416	0.123987		5.19799	26.626	0.176354		5.19799	13.692	0.113725		5.19799	14.981	0.130012		5.19799	9.176	0.162215		5.19799	9.693	0.115678
5.20802	20.873	0.207078		5.20802	18.458	0.13941		5.20802	23.248	0.153981		5.20802	13.696	0.113758		5.20802	13.615	0.118157		5.20802	10	0.176782		5.20802	10.469	0.124939
5.21805	17.699	0.175589		5.21805	19.422	0.146691		5.21805	24.751	0.163936		5.21805	13.593	0.112902		5.21805	14.037	0.121819		5.21805	9.936	0.17565		5.21805	10.76	0.128412
5.22807	22.085	0.219102		5.22807	17.116	0.129274		5.22807	23.169	0.153457		5.22807	12.486	0.103708		5.22807	12.869	0.111683		5.22807	9.988	0.176569		5.22807	10.352	0.123543
5.2381	18.153	0.180093		5.2381	16.666	0.125875		5.2381	23.294	0.154285		5.2381	11.242	0.0933752		5.2381	14.552	0.126289		5.2381	9.979	0.17641		5.2381	10.41	0.124235
5.24812	19.284	0.191313		5.24812	18.238	0.137748		5.24812	22.112	0.146456		5.24812	12.371	0.102753		5.24812	14.818	0.128597		5.24812	8.744	0.154578		5.24812	8.974	0.107097
5.25815	18.553	0.184061		5.25815	16.368	0.123624		5.25815	23.097	0.152981		5.25815	11.714	0.0972956		5.25815	11.662	0.101208		5.25815	10.033	0.177365		5.25815	10.438	0.124569
5.26817	19.27	0.191174		5.26817	18.145	0.137046		5.26817	21.525	0.142569		5.26817	12.96	0.107645		5.26817	12.617	0.109496		5.26817	8.048	0.142274		5.26817	9.261	0.110522
5.2782	17.515	0.173763		5.2782	16.068	0.121359		5.2782	21.958	0.145436		5.2782	10.911	0.0906259		5.2782	11.01	0.0955497		5.2782	9.579	0.169339		5.2782	9.957	0.118829
5.28822	18.315	0.1817		5.28822	16.834	0.127144		5.28822	21.45	0.142072		5.28822	10.612	0.0881425		5.28822	14.594	0.126653		5.28822	8.98	0.15875		5.28822	8.677	0.103553
5.29825	18.489	0.183426		5.29825	16.468	0.12438		5.29825	19.343	0.128116		5.29825	10.843	0.0900611		5.29825	11.922	0.103464		5.29825	8.548	0.151113		5.29825	8.445	0.100784
5.30827	16.565	0.164339		5.30827	15.766	0.119078		5.30827	17.615	0.116671		5.30827	10.291	0.0854763		5.30827	11.66	0.101191		5.30827	7.515	0.132851		5.30827	7.651	0.0913083
5.3183	17.597	0.174577		5.3183	14.435	0.109025		5.3183	19.603	0.129838		5.3183	9.399	0.0780674		5.3183	10.749	0.0932846		5.3183	8.404	0.148567		5.3183	7.782	0.0928717
5.32832	15.625	0.155013		5.32832	16.122	0.121766		5.32832	19.286	0.127739		5.32832	11.165	0.0927356		5.32832	9.619	0.083478		5.32832	6.976	0.123323		5.32832	7.654	0.0913441
5.33835	14.43	0.143158		5.33835	15.929	0.120309		5.33835	17.451	0.115585		5.33835	9.261	0.0769212		5.33835	10.533	0.0914101		5.33835	8.331	0.147277		5.33835	8.837	0.105462
5.34837	14.08	0.139685		5.34837	14.14	0.106797		5.34837	19.005	0.125878		5.34837	9.739	0.0808914		5.34837	10.854	0.0941959		5.34837	8.078	0.142804		5.34837	7.339	0.0875849
5.3584	14.584	0.144685		5.3584	14.307	0.108058		5.3584	18.151	0.120221		5.3584	9.8	0.0813981		5.3584	9.84	0.0853959		5.3584	7.946	0.140471		5.3584	7.169	0.0855561
5.36842	14.265	0.141521		5.36842	12.511	0.0944932		5.36842	15.937	0.105557		5.36842	10.613	0.0881508		5.36842	8.493	0.073706		5.36842	6.981	0.123411		5.36842	8.135	0.0970845
5.37845	13.516	0.13409		5.37845	15.371	0.116094		5.37845	16.028	0.10616		5.37845	8.296	0.0689059		5.37845	9.715	0.0843111		5.37845	7.889	0.139463		5.37845	7.489	0.089375
5.38847	14.837	0.147195		5.38847	14.21	0.107325		5.38847	15.368	0.101788		5.38847	7.173	0.0595784		5.38847	9.637	0.0836342		5.38847	6.986	0.1235		5.38847	7.642	0.0912009
5.3985	14.111	0.139993		5.3985	12.394	0.0936096		5.3985	14.75	0.0976951		5.3985	9.059	0.0752434		5.3985	9.218	0.0799979		5.3985	7.309	0.12921		5.3985	6.641	0.0792548
5.40852	13.669	0.135608		5.40852	12.362	0.0933679		5.40852	16.697	0.110591		5.40852	8.35	0.0693545		5.40852	8.366	0.0726039		5.40852	6.831	0.120759		5.40852	6.784	0.0809614
5.41855	14.358	0.142443		5.41855	12.351	0.0932848		5.41855	13.223	0.0875811		5.41855	9.151	0.0760075		5.41855	7.875	0.0683428		5.41855	6.867	0.121396		5.41855	7.037	0.0839808
5.42857	13.176	0.130717		5.42857	11.739	0.0886625		5.42857	16.051	0.106312		5.42857	7.595	0.0630835		5.42857	8.863	0.0769171		5.42857	6.298	0.111337		5.42857	6.723	0.0802334
5.4386	12.337	0.122393		5.4386	13.266	0.100196		5.4386	12.947	0.0857531		5.4386	8.277	0.0687481		5.4386	7.361	0.063882		5.4386	7.118	0.125833		5.4386	5.968	0.0712231
5.44862	12.827	0.127255		5.44862	12.124	0.0915703		5.44862	12.562	0.0832031		5.44862	7.43	0.061713		5.44862	8.526	0.0739924		5.44862	6.793	0.120088		5.44862	6.17	0.0736338
5.45865	11.125	0.110369		5.45865	11.299	0.0853392		5.45865	13.127	0.0869453		5.45865	7.021	0.0583159		5.45865	8.038	0.0697574		5.45865	6.18	0.109251		5.45865	5.562	0.0663779
5.46867	13.092	0.129884		5.46867	10.859	0.082016		5.46867	13.622	0.0902239		5.46867	7.549	0.0627014		5.46867	8.234	0.0714583		5.46867	6.564	0.116039		5.46867	5.898	0.0703877
5.4787	10.594	0.105101		5.4787	10.196	0.0770085		5.4787	11.64	0.0770963		5.4787	7.578	0.0629423		5.4787	8.407	0.0729597		5.4787	6.12	0.10819		5.4787	5.657	0.0675116
5.48872	11.598	0.115062		5.48872	10.639	0.0803544		5.48872	11.735	0.0777255		5.48872	7.142	0.0593209		5.48872	6.693	0.0580848		5.48872	5.768	0.101968		5.48872	6.041	0.0720943
5.49875	10.117	0.100369		5.49875	10.588	0.0799692		5.49875	11.8	0.078156		5.49875	6.432	0.0534237		5.49875	6.46	0.0560628		5.49875	6.806	0.120317		5.49875	5.998	0.0715812
5.50877	11.377	0.112869		5.50877	8.621	0.0651128		5.50877	12.154	0.0805007		5.50877	5.561	0.0461892		5.50877	7.764	0.0673795		5.50877	5.811	0.102728		5.50877	4.887	0.0583223
5.5188	11.635	0.115429		5.5188	10.984	0.0829601		5.5188	13.932	0.0922771		5.5188	6.045	0.0502093		5.5188	7.218	0.062641		5.5188	5.662	0.100094		5.5188	5.792	0.0691227
5.52882	9.152	0.0907955		5.52882	9.43	0.071223		5.52882	11.018	0.0729766		5.52882	6.648	0.0552178		5.52882	5.921	0.0513851		5.52882	5.584	0.0987148		5.52882	6.114	0.0729655
5.53885	11.08	0.109923		5.53885	10.99	0.0830054		5.53885	11.7	0.0774937		5.53885	6.209	0.0515715		5.53885	5.222	0.0453188		5.53885	5.623	0.0994042		5.53885	5.102	0.0608881
5.54887	10.568	0.104843		5.54887	8.255	0.0623485		5.54887	11.323	0.0749967		5.54887	5.146	0.0427423		5.54887	5.143	0.0446332		5.54887	5.215	0.0921916		5.54887	5.094	0.0607927
5.5589	10.064	0.0998433		5.5589	9.463	0.0714723		5.5589	10.302	0.0682342		5.5589	5.497	0.0456577		5.5589	5.798	0.0503176		5.5589	4.864	0.0859865		5.5589	4.923	0.0587519
5.56892	8.429	0.0836227		5.56892	8.34	0.0629905		5.56892	10.626	0.0703802		5.56892	6.382	0.0530084		5.56892	5.284	0.0458569		5.56892	4.87	0.0860926		5.56892	5.147	0.0614252
5.57895	10.613	0.10529		5.57895	7.744	0.058489		5.57895	8.848	0.0586038		5.57895	6.43	0.0534071		5.57895	5.65	0.0490332		5.57895	5.034	0.0889918		5.57895	4.391	0.0524029
5.58897	9.992	0.099129		5.58897	8.464	0.063927		5.58897	10.307	0.0682673		5.58897	5.676	0.0471444		5.58897	5.064	0.0439477		5.58897	5.005	0.0884791		5.58897	3.958	0.0472354
5.599	8.92	0.0884938		5.599	7.147	0.05398		5.599	9.286	0.0615048		5.599	5.157	0.0428336		5.599	4.368	0.0379075		5.599	4.595	0.0812311		5.599	4.146	0.0494791
5.60902	8.305	0.0823925		5.60902	8.43	0.0636702		5.60902	9.889	0.0654987		5.60902	5.787	0.0480664		5.60902	4.81	0.0417433		5.60902	5.188	0.0917143		5.60902	4.523	0.0539783
5.61905	8.452	0.0838509		5.61905	7.92	0.0598183		5.61905	9.808	0.0649622		5.61905	6.118	0.0508156		5.61905	5.307	0.0460565		5.61905	4.452	0.0787031		5.61905	3.891	0.0464359
5.62907	8.859	0.0878886		5.62907	9.042	0.0682925		5.62907	6.689	0.0443039		5.62907	5.442	0.0452008		5.62907	4.852	0.0421078		5.62907	4.636	0.0819559		5.62907	3.926	0.0468536
5.6391	7.81	0.0774817		5.6391	7.656	0.0578243		5.6391	7.836	0.0519009		5.6391	5.155	0.042817		5.6391	4.794	0.0416045		5.6391	3.995	0.0706242		5.6391	3.864	0.0461136
5.64912	6.761	0.0670747		5.64912	6.87	0.0518878		5.64912	8.363	0.0553914		5.64912	3.949	0.0328001		5.64912	4.897	0.0424984		5.64912	4.879	0.0862517		5.64912	3.868	0.0461614
5.65915	7.645	0.0758448		5.65915	7.436	0.0561627		5.65915	9.069	0.0600676		5.65915	5.475	0.0454749		5.65915	4.107	0.0356424		5.65915	4.043	0.0714728		5.65915	3.791	0.0452424
5.66917	7.805	0.0774321		5.66917	7.049	0.0532398		5.66917	8.633	0.0571798		5.66917	4.857	0.0403419		5.66917	5.078	0.0440691		5.66917	4.542	0.0802942		5.66917	4.149	0.0495149
5.6792	6.177	0.061281		5.6792	6.412	0.0484286		5.6792	6.396	0.0423632		5.6792	4.807	0.0399266		5.6792	3.601	0.0312511		5.6792	4.217	0.0745488		5.6792	3.931	0.0469132
5.68922	7.03	0.0697434		5.68922	5.737	0.0433305		5.68922	7.62	0.0504703		5.68922	4.031	0.0334812		5.68922	3.774	0.0327525		5.68922	3.932	0.0695105		5.68922	3.587	0.0428079
5.69925	7.374	0.0731562		5.69925	6.043	0.0456416		5.69925	6.801	0.0450457		5.69925	4.747	0.0394282		5.69925	4.295	0.0372739		5.69925	4.081	0.0721445		5.69925	3.429	0.0409223
5.70927	7.312	0.0725411		5.70927	6.069	0.045838		5.70927	7.332	0.0485627		5.70927	3.683	0.0305907		5.70927	4.035	0.0350175		5.70927	3.847	0.0680078		5.70927	3.664	0.0437268
5.7193	6.789	0.0673525		5.7193	5.24	0.0395767		5.7193	6.143	0.0406875		5.7193	3.816	0.0316954		5.7193	3.87	0.0335856		5.7193	3.294	0.0582318		5.7193	3.805	0.0454095
5.72932	7.194	0.0713705		5.72932	5.69	0.0429755		5.72932	7.464	0.049437		5.72932	3.069	0.0254909		5.72932	3.189	0.0276756		5.72932	3.668	0.0648435		5.72932	3.289	0.0392515
5.73935	6.473	0.0642175		5.73935	5.54	0.0418426		5.73935	6.611	0.0437873		5.73935	4.048	0.0336224		5.73935	3.647	0.0316503		5.73935	4.052	0.0716319		5.73935	2.833	0.0338095
5.74937	6.553	0.0650112		5.74937	5.103	0.038542		5.74937	6.557	0.0434296		5.74937	3.936	0.0326921		5.74937	3.845	0.0333686		5.74937	3.93	0.0694751		5.74937	2.682	0.0320074
5.7594	5.939	0.0589198		5.7594	6.021	0.0454755		5.7594	5.657	0.0374685		5.7594	2.939	0.0244111		5.7594	2.791	0.0242215		5.7594	3.583	0.0633408		5.7594	3.136	0.0374256
5.76942	6.497	0.0644556		5.76942	5.693	0.0429982		5.76942	5.26	0.0348391		5.76942	3.441	0.0285807		5.76942	2.946	0.0255667		5.76942	3.973	0.0702353		5.76942	3.055	0.0364589
5.77945	7.201	0.0714399		5.77945	5.087	0.0384212		5.77945	6.458	0.0427739		5.77945	3.774	0.0313466		5.77945	3.491	0.0302965		5.77945	3.468	0.0613078		5.77945	2.766	0.0330099
5.78947	7.074	0.07018		5.78947	5.049	0.0381342		5.78947	5.146	0.034084		5.78947	2.815	0.0233812		5.78947	2.889	0.025072		5.78947	3.111	0.0549967		5.78947	2.648	0.0316017
5.7995	5.236	0.0519455		5.7995	4.986	0.0376583		5.7995	6.602	0.0437276		5.7995	3.025	0.0251254		5.7995	3.585	0.0311122		5.7995	3.478	0.0614846		5.7995	1.907	0.0227585
5.80952	6.449	0.0639794		5.80952	3.864	0.0291841		5.80952	4.641	0.0307392		5.80952	2.22	0.0184392		5.80952	2.594	0.0225119		5.80952	2.994	0.0529284		5.80952	2.6	0.0310288
5.81955	5.059	0.0501895		5.81955	4.85	0.0366311		5.81955	5.425	0.0359319		5.81955	2.965	0.0246271		5.81955	3.317	0.0287864		5.81955	2.732	0.0482967		5.81955	2.61	0.0311482
5.82957	5.57	0.055259		5.82957	4.281	0.0323336		5.82957	4.895	0.0324215		5.82957	3.412	0.0283398		5.82957	2.946	0.0255667		5.82957	3.037	0.0536885		5.82957	2.169	0.0258852
5.8396	5.204	0.051628		5.8396	4.722	0.0356644		5.8396	5.634	0.0373162		5.8396	2.872	0.0238546		5.8396	2.204	0.0191273		5.8396	2.93	0.051797		5.8396	2.388	0.0284988
5.84962	5.642	0.0559733		5.84962	4.487	0.0338895		5.84962	5.123	0.0339316		5.84962	2.574	0.0213794		5.84962	2.66	0.0230847		5.84962	2.706	0.0478371		5.84962	2.171	0.0259091
5.85965	4.934	0.0489494		5.85965	4.6	0.0347429		5.85965	4.106	0.0271957		5.85965	3.228	0.0268115		5.85965	2.258	0.0195959		5.85965	2.671	0.0472183		5.85965	2.308	0.0275441
5.86967	4.346	0.0431159		5.86967	3.92	0.029607		5.86967	4.264	0.0282422		5.86967	2.625	0.021803		5.86967	2.507	0.0217569		5.86967	2.73	0.0482614		5.86967	2.272	0.0271144
5.8797	4.809	0.0477093		5.8797	4.436	0.0335043		5.8797	4.224	0.0279772		5.8797	2.555	0.0212216		5.8797	3.266	0.0283438		5.8797	2.44	0.0431347		5.8797	1.592	0.0189992
5.88972	5.554	0.0551003		5.88972	4.173	0.0315179		5.88972	4.308	0.0285336		5.88972	3.425	0.0284478		5.88972	2.293	0.0198997		5.88972	2.593	0.0458394		5.88972	2.284	0.0272576
5.89975	4.576	0.0453977		5.89975	4.142	0.0312838		5.89975	3.787	0.0250828		5.89975	2.112	0.0175421		5.89975	1.887	0.0163762		5.89975	2.904	0.0513374		5.89975	1.796	0.0214338
5.90977	4.022	0.0399016		5.90977	3.937	0.0297354		5.90977	3.804	0.0251954		5.90977	2.101	0.0174507		5.90977	2.762	0.0239699		5.90977	2.239	0.0395814		5.90977	1.922	0.0229375
5.9198	4.319	0.0428481		5.9198	3.721	0.028104		5.9198	3.964	0.0262551		5.9198	2.619	0.0217532		5.9198	2.004	0.0173916		5.9198	2.606	0.0460693		5.9198	2.232	0.0266371
5.92982	2.915	0.0289192		5.92982	3.317	0.0250527		5.92982	3.297	0.0218373		5.92982	2.67	0.0221768		5.92982	1.753	0.0152133		5.92982	1.934	0.0341895		5.92982	1.987	0.0237132
5.93985	4.366	0.0433144		5.93985	4.066	0.0307097		5.93985	4.358	0.0288648		5.93985	2.643	0.0219526		5.93985	1.903	0.0165151		5.93985	1.844	0.0325985		5.93985	2.292	0.0273531
5.94987	3.7	0.0367071		5.94987	3.869	0.0292218		5.94987	3.067	0.0203139		5.94987	2.172	0.0180405		5.94987	2.322	0.0201514		5.94987	2.548	0.0450439		5.94987	1.931	0.0230449
5.9599	4.435	0.0439989		5.9599	3.271	0.0247053		5.9599	3.875	0.0256657		5.9599	2.307	0.0191618		5.9599	1.801	0.0156299		5.9599	1.779	0.0314494		5.9599	1.704	0.0203358
5.96992	3.529	0.0350106		5.96992	2.752	0.0207853		5.96992	2.866	0.0189826		5.96992	2.009	0.0166866		5.96992	1.914	0.0166105		5.96992	2.58	0.0456096		5.96992	1.683	0.0200852
5.97995	3.034	0.0300998		5.97995	2.777	0.0209742		5.97995	3.507	0.0232282		5.97995	1.623	0.0134805		5.97995	2.031	0.0176259		5.97995	2.533	0.0447788		5.97995	1.731	0.0206581
5.98997	3.98	0.0394849		5.98997	2.699	0.020385		5.98997	2.791	0.0184859		5.98997	1.793	0.0148925		5.98997	1.883	0.0163415		5.98997	2.196	0.0388212		5.98997	1.914	0.022842
6	3.2	0.0317467		6	2.945	0.022243		6	2.64	0.0174858		6	2.317	0.0192448		6	1.719	0.0149182		6	2.777	0.0490922		6	1.838	0.021935

## Sheet: Fig. 3d
Plots of relative cell area occupied by FLIM-detected aggregates from HT-K73T (lifetime >5 ns, red puncta) untrated and treated with Tunicamycin
HT-K73T_untreated 5 hours								HT-K73T_Tm 5 hours										HT-K73T_untreated 18 hours										HT-K73T_Tm 18 hours
Unt5_5	14	Unt5_6	17	Unt5_7	13	Unt5_9	7	Tm5_1	5	Tm5_3	14	Tm5_8	36	Tm5_9	14	Tm5_10	13	Unt15_1	20	Unt15_3	22	Unt15_7	31	Unt15_8	23	Unt15_9	27	Tm15_1	10	Tm15_3	11	Tm15_7	11	Tm15_9	45	Tm15_10	48
Cell area	red puncta area	Cell area	red puncta area	Cell area	red puncta area	Cell area	red puncta area	Cell area	red puncta area	Cell area	red puncta area	Cell area	red puncta area	Cell area	red puncta area	Cell area	red puncta area	Cell area	red puncta area	Cell area	red puncta area	Cell area	red puncta area	Cell area	red puncta area	Cell area	red puncta area	Cell area	red puncta area	Cell area	red puncta area	Cell area	red puncta area	Cell area	red puncta area	Cell area	red puncta area
1084	89.76	2860	255.44	626	45.56	8582	106.72	1724	0	4128	55.2	1179	19.84	7426	117.18	6980	0	29134	66.08	6787	183.58	12882	36	45990	85.4	12785	107.88	1013	0	9126	79.8	11483	0	6451	54.78	7416	59.16
18649	168.6	2033	47.94	6656	282.2	22732	283.01	8484		2957	14.62	626	40.04	2137	51.12	4889		19632	51.2	2099	30.78	4214	145.6	12471	138.6	2715	104	8316		3003		3856		18252	23.92	3482
4003	216.46	2197	214.92	1865	266.96		80.24			3772		6715		1725	65.28	2416		11900	62.72	11274	106.6	23142	55.68	1664	45.76	5405	114.24	1950		3077		3439		11939	26.88	49877
3115	78.4	2779		13629	100.64		97.92			6186		5981		2587	24.96	2227		8350	70.31	9725	68.4	12426	112	11266	52.08	11968	324.5	3181		11549		2271		11320		34859
8163	108.8	24542		3698	71.2					2768		21671		16774	39.59	2791			87.32	16315	71.78	10555	154.56	6592	295.12	27609	58.52	5165				1717		4597
	43.2	16523		10939	70.08					2918		2792		6705		2856			39.2	10175	146.97	10673	89.64	9123	166.38	7305	120.96					1404		6159
		530								5988		27659		6841		3349			73.81	2644	287.76	14545	71.25		277.68	8418	44.2					6801		6757
35014				37413		31314		10208				5926				1094		69016	117		59.36	21615	270.4	87106	50.84	3241	164.72	19625						17277
		51464								28717		1649		44195					114	59019	43.92		49.92		176.64		70.56			26755				2603
												3113				26602			69.12		151	110052	247.08		81.2	79446	57.12									95634
																			64.68		48.19		83.79		172.8		103.66							85355
												77311							331.8		31.96		120.96		39.68		43.2					30971
																			51.04		159.6				51.52		68.2
	705.22		518.3		836.64		567.89		0		69.82		59.88		298.13		0		78.32		30.8		1436.88		81.4		43.2		0		79.8		0		105.58		59.16
																			44.16						44.8
	2.01411		1.00711		2.23623		1.81353		0		0.243131		0.0774534		0.674579		0		56.88		1420.7		1.30564		57.67		1424.96		0		0.298262		0		0.123695		0.0618608
																			43.61						92.48
				average	1.76775							average	0.199033						67.2		2.40719	average	2.04089		45.08		1.79362					average	0.0967636
				s dev	0.535671							s dev	0.283768						87.3			s dev	0.483331		40.32							s dev	0.123765
				s error	0.267836							s error	0.126905									s error	0.216152		108							s error	0.0553496
				total cells	51							total cells	82						1575.75			total cells	123									total cells	125
	% of cell area with red puncta			Cell area fraction with red puncta																					2103.45
	avg	sdev	s error	avg	sdev	s error													2.28317
Unt 5h	1.76775	0.535671	0.267836	0.0176775	0.00535671	0.00267836																			2.41482
Tm 5h	0.199033	0.283768	0.126905	0.00199033	0.00283768	0.00126905
Unt 18h	2.04089	0.483331	0.216152	0.0204089	0.00483331	0.00216152
Tm 18h	0.0967636	0.123765	0.0553496	0.000967636	0.00123765	0.000553496

## Sheet: Fig. 3f
Histograms representing frequency distribution of pixel fluorescence lifetime from image-series as in Fig. 3e
Histg_1 Halo tag K73T untreated labelled with P1				Histg_2 Halo tag K73T untreated labelled with P1				Histg_3 Halo tag K73T untreated labelled with P1				Histg_4 Halo tag K73T untreated labelled with P1				Histg_1 Halo tag K73T treated 5h with Tg labelled with P1				Histg_2 Halo tag K73T treated 5h with Tg labelled with P1				Histg_1 Halo tag K73T treated 18h with Tg labelled with P1				Histg_2 Halo tag K73T treated 18h with Tg labelled with P1
Fast Lifetime		norm		Fast Lifetime		norm		Fast Lifetime		norm		Fast Lifetime		norm		Fast Lifetime		norm		Fast Lifetime		norm		Fast Lifetime		norm		Fast Lifetime		norm
Lifetime[ns]	TgUnt53.ptu[10{^3}]			Lifetime[ns]	TgUnt55.ptu[10{^3}]			Lifetime[ns]	TgUnt211.ptu[10{^3}]			Lifetime[ns]	TgUnt214.ptu[10{^3}]			Lifetime[ns]	Tg54.ptu[10{^3}]			Lifetime[ns]	Tg55.ptu[10{^3}]			Lifetime[ns]	Tg212.ptu[10{^3}]			Lifetime[ns]	Tg216.ptu[10{^3}]
2	0.013	0.00183824		2	0.001	0.00012865		2	0.037	0.0061472		2	0.008	0.00113766		2	0.019	0.00258926		2	0.006	0.000843289		2	0.031	0.00457092		2	0.034	0.00508754
2.0404	0.02	0.00282805		2.0404	0.001	0.00012865		2.0404	0.042	0.0069779		2.0404	0.012	0.00170648		2.0404	0.039	0.0053148		2.0404	0.023	0.00323261		2.0404	0.036	0.00530817		2.0404	0.049	0.00733204
2.08081	0.011	0.00155543		2.08081	0.005	0.000643252		2.08081	0.045	0.00747632		2.08081	0.013	0.00184869		2.08081	0.024	0.00327065		2.08081	0.034	0.00477864		2.08081	0.045	0.00663521		2.08081	0.081	0.0121203
2.12121	0.039	0.00551471		2.12121	0.007	0.000900553		2.12121	0.068	0.0112976		2.12121	0.015	0.00213311		2.12121	0.025	0.00340692		2.12121	0.032	0.00449754		2.12121	0.065	0.00958419		2.12121	0.093	0.0139159
2.16162	0.024	0.00339367		2.16162	0.006	0.000771903		2.16162	0.056	0.00930387		2.16162	0.022	0.00312856		2.16162	0.045	0.00613246		2.16162	0.053	0.00744905		2.16162	0.062	0.00914185		2.16162	0.11	0.0164597
2.20202	0.042	0.00593891		2.20202	0.01	0.0012865		2.20202	0.091	0.0151188		2.20202	0.029	0.004124		2.20202	0.062	0.00844917		2.20202	0.065	0.00913563		2.20202	0.083	0.0122383		2.20202	0.121	0.0181056
2.24242	0.046	0.00650452		2.24242	0.01	0.0012865		2.24242	0.106	0.0176109		2.24242	0.035	0.00497725		2.24242	0.072	0.00981194		2.24242	0.073	0.01026		2.24242	0.126	0.0185786		2.24242	0.142	0.0212479
2.28283	0.053	0.00749434		2.28283	0.014	0.00180111		2.28283	0.138	0.0229274		2.28283	0.042	0.0059727		2.28283	0.094	0.01281		2.28283	0.082	0.0115249		2.28283	0.153	0.0225597		2.28283	0.165	0.0246895
2.32323	0.059	0.00834276		2.32323	0.021	0.00270166		2.32323	0.166	0.0275793		2.32323	0.065	0.00924346		2.32323	0.116	0.0158081		2.32323	0.113	0.0158819		2.32323	0.164	0.0241817		2.32323	0.21	0.031423
2.36364	0.098	0.0138575		2.36364	0.023	0.00295896		2.36364	0.18	0.0299053		2.36364	0.064	0.00910125		2.36364	0.156	0.0212592		2.36364	0.164	0.0230499		2.36364	0.219	0.0322914		2.36364	0.282	0.0421966
2.40404	0.11	0.0155543		2.40404	0.036	0.00463142		2.40404	0.216	0.0358864		2.40404	0.074	0.0105233		2.40404	0.197	0.0268466		2.40404	0.197	0.027688		2.40404	0.257	0.0378944		2.40404	0.353	0.0528206
2.44444	0.133	0.0188066		2.44444	0.031	0.00398816		2.44444	0.223	0.0370493		2.44444	0.108	0.0153584		2.44444	0.275	0.0374762		2.44444	0.228	0.032045		2.44444	0.309	0.0455618		2.44444	0.397	0.0594045
2.48485	0.169	0.0238971		2.48485	0.061	0.00784768		2.48485	0.249	0.041369		2.48485	0.111	0.015785		2.48485	0.303	0.0412919		2.48485	0.261	0.0366831		2.48485	0.408	0.0601592		2.48485	0.507	0.0758641
2.52525	0.194	0.0274321		2.52525	0.084	0.0108066		2.52525	0.29	0.0481808		2.52525	0.137	0.0194824		2.52525	0.38	0.0517852		2.52525	0.308	0.0432888		2.52525	0.488	0.0719552		2.52525	0.57	0.085291
2.56566	0.208	0.0294118		2.56566	0.094	0.0120931		2.56566	0.345	0.0573185		2.56566	0.183	0.0260239		2.56566	0.437	0.059553		2.56566	0.427	0.0600141		2.56566	0.551	0.0812445		2.56566	0.673	0.100703
2.60606	0.247	0.0349265		2.60606	0.11	0.0141516		2.60606	0.371	0.0616381		2.60606	0.204	0.0290102		2.60606	0.495	0.0674571		2.60606	0.481	0.0676037		2.60606	0.666	0.0982011		2.60606	0.822	0.122999
2.64646	0.285	0.0402998		2.64646	0.133	0.0171105		2.64646	0.472	0.0784183		2.64646	0.235	0.0334187		2.64646	0.684	0.0932134		2.64646	0.641	0.0900914		2.64646	0.759	0.111914		2.64646	0.923	0.138112
2.68687	0.351	0.0496324		2.68687	0.153	0.0196835		2.68687	0.504	0.0837348		2.68687	0.248	0.0352673		2.68687	0.779	0.10616		2.68687	0.767	0.1078		2.68687	0.929	0.13698		2.68687	1.097	0.164148
2.72727	0.404	0.0571267		2.72727	0.172	0.0221279		2.72727	0.591	0.0981891		2.72727	0.297	0.0422355		2.72727	0.93	0.126738		2.72727	0.852	0.119747		2.72727	1.082	0.15954		2.72727	1.254	0.18764
2.76768	0.445	0.0629242		2.76768	0.238	0.0306188		2.76768	0.65	0.107991		2.76768	0.375	0.0533276		2.76768	1.096	0.149359		2.76768	0.979	0.137597		2.76768	1.253	0.184754		2.76768	1.387	0.207542
2.80808	0.583	0.0824378		2.80808	0.295	0.0379519		2.80808	0.763	0.126765		2.80808	0.404	0.0574516		2.80808	1.266	0.172527		2.80808	1.153	0.162052		2.80808	1.43	0.210852		2.80808	1.634	0.244501
2.84848	0.615	0.0869627		2.84848	0.373	0.0479866		2.84848	0.792	0.131583		2.84848	0.456	0.0648464		2.84848	1.452	0.197874		2.84848	1.396	0.196205		2.84848	1.592	0.234739		2.84848	1.843	0.275774
2.88889	0.729	0.103083		2.88889	0.425	0.0546764		2.88889	0.921	0.153015		2.88889	0.562	0.0799204		2.88889	1.685	0.229627		2.88889	1.558	0.218974		2.88889	1.868	0.275435		2.88889	2.182	0.3265
2.92929	0.785	0.111001		2.92929	0.479	0.0616236		2.92929	1.022	0.169796		2.92929	0.629	0.0894482		2.92929	1.871	0.254974		2.92929	1.719	0.241602		2.92929	2.081	0.306842		2.92929	2.386	0.357025
2.9697	0.911	0.128818		2.9697	0.62	0.0797633		2.9697	1.125	0.186908		2.9697	0.764	0.108646		2.9697	2.25	0.306623		2.9697	2.051	0.288264		2.9697	2.266	0.33412		2.9697	2.66	0.398025
3.0101	1.005	0.14211		3.0101	0.675	0.0868391		3.0101	1.265	0.210168		3.0101	0.807	0.114761		3.0101	2.534	0.345326		3.0101	2.208	0.31033		3.0101	2.659	0.392067		3.0101	2.972	0.44471
3.05051	1.206	0.170532		3.05051	0.835	0.107423		3.05051	1.418	0.235587		3.05051	0.867	0.123294		3.05051	2.837	0.386618		3.05051	2.62	0.368236		3.05051	2.904	0.428192		3.05051	3.313	0.495735
3.09091	1.335	0.188773		3.09091	0.975	0.125434		3.09091	1.571	0.261007		3.09091	1.008	0.143345		3.09091	3.199	0.43595		3.09091	2.89	0.406184		3.09091	3.115	0.459304		3.09091	3.524	0.527308
3.13131	1.605	0.226951		3.13131	1.109	0.142673		3.13131	1.56	0.259179		3.13131	1.136	0.161547		3.13131	3.481	0.47438		3.13131	3.242	0.455657		3.13131	3.382	0.498673		3.13131	3.888	0.581775
3.17172	1.697	0.23996		3.17172	1.37	0.176251		3.17172	1.658	0.275461		3.17172	1.287	0.18302		3.17172	3.668	0.499864		3.17172	3.459	0.486156		3.17172	3.756	0.553819		3.17172	4.163	0.622924
3.21212	1.795	0.253818		3.21212	1.518	0.195291		3.21212	1.998	0.331949		3.21212	1.423	0.202361		3.21212	4.19	0.571		3.21212	3.895	0.547435		3.21212	3.907	0.576084		3.21212	4.466	0.668263
3.25253	2.154	0.304581		3.25253	1.683	0.216519		3.25253	2.081	0.345738		3.25253	1.532	0.217861		3.25253	4.479	0.610384		3.25253	4.15	0.583275		3.25253	4.351	0.641551		3.25253	4.821	0.721383
3.29293	2.29	0.323812		3.29293	1.987	0.255628		3.29293	2.276	0.378136		3.29293	1.758	0.25		3.29293	4.893	0.666803		3.29293	4.536	0.637526		3.29293	4.723	0.696402		3.29293	5.106	0.764028
3.33333	2.521	0.356476		3.33333	2.229	0.286762		3.33333	2.571	0.427147		3.33333	1.891	0.268914		3.33333	5.359	0.730308		3.33333	4.922	0.691778		3.33333	5.007	0.738278		3.33333	5.356	0.801436
3.37374	2.82	0.398756		3.37374	2.426	0.312106		3.37374	2.761	0.458714		3.37374	2.132	0.303185		3.37374	5.564	0.758245		3.37374	5.191	0.729585		3.37374	5.317	0.783987		3.37374	5.839	0.873709
3.41414	3.052	0.431561		3.41414	2.702	0.347614		3.41414	2.87	0.476823		3.41414	2.317	0.329494		3.41414	5.802	0.790679		3.41414	5.621	0.790021		3.41414	5.494	0.810086		3.41414	5.953	0.890768
3.45455	3.436	0.48586		3.45455	3.146	0.404734		3.45455	3.114	0.517362		3.45455	2.544	0.361775		3.45455	6.33	0.862633		3.45455	5.799	0.815039		3.45455	5.673	0.836479		3.45455	6.206	0.928625
3.49495	3.442	0.486708		3.49495	3.431	0.4414		3.49495	3.34	0.554909		3.49495	2.712	0.385666		3.49495	6.415	0.874216		3.49495	6.264	0.880394		3.49495	5.955	0.87806		3.49495	6.221	0.930869
3.53535	3.845	0.543693		3.53535	3.913	0.503409		3.53535	3.436	0.570859		3.53535	3.077	0.437571		3.53535	6.663	0.908013		3.53535	6.23	0.875615		3.53535	6.155	0.907549		3.53535	6.407	0.958701
3.57576	4.192	0.59276		3.57576	4.226	0.543677		3.57576	3.738	0.621033		3.57576	3.183	0.452645		3.57576	6.892	0.93922		3.57576	6.463	0.908363		3.57576	6.446	0.950457		3.57576	6.572	0.983391
3.61616	4.499	0.636171		3.61616	4.543	0.584459		3.61616	4.033	0.670045		3.61616	3.492	0.496587		3.61616	7.028	0.957754		3.61616	6.847	0.962333		3.61616	6.632	0.977883		3.61616	6.521	0.975759
3.65657	4.747	0.671239		3.65657	4.935	0.63489		3.65657	4.126	0.685496		3.65657	3.672	0.522184		3.65657	7.273	0.991142		3.65657	6.931	0.974139		3.65657	6.521	0.961516		3.65657	6.605	0.988329
3.69697	4.868	0.688348		3.69697	5.374	0.691368		3.69697	4.408	0.732348		3.69697	4.061	0.577503		3.69697	7.234	0.985827		3.69697	7.163	1.00675		3.69697	6.775	0.998968		3.69697	6.683	1
3.73737	5.21	0.736708		3.73737	5.794	0.745401		3.73737	4.385	0.728526		3.73737	4.386	0.62372		3.73737	7.368	1.00409		3.73737	7.115	1		3.73737	6.782	1		3.73737	6.845	1.02424
3.77778	5.688	0.804299		3.77778	6.108	0.785797		3.77778	4.836	0.803456		3.77778	4.59	0.65273		3.77778	7.338	1		3.77778	7.382	1.03753		3.77778	6.848	1.00973		3.77778	6.789	1.01586
3.81818	5.803	0.82056		3.81818	6.442	0.828766		3.81818	4.974	0.826383		3.81818	5.069	0.720848		3.81818	7.383	1.00613		3.81818	7.226	1.0156		3.81818	6.726	0.991743		3.81818	6.621	0.990723
3.85859	6.245	0.88306		3.85859	6.785	0.872893		3.85859	5.161	0.857451		3.85859	5.378	0.76479		3.85859	7.36	1.003		3.85859	7.164	1.00689		3.85859	6.768	0.997936		3.85859	6.62	0.990573
3.89899	6.332	0.895362		3.89899	6.991	0.899395		3.89899	5.379	0.89367		3.89899	5.586	0.794369		3.89899	7.223	0.984328		3.89899	7.148	1.00464		3.89899	6.731	0.99248		3.89899	6.628	0.99177
3.93939	6.588	0.931561		3.93939	7.356	0.946353		3.93939	5.589	0.92856		3.93939	5.721	0.813567		3.93939	7.073	0.963887		3.93939	7.164	1.00689		3.93939	6.699	0.987762		3.93939	6.258	0.936406
3.9798	6.797	0.961114		3.9798	7.501	0.965007		3.9798	5.815	0.966107		3.9798	6.003	0.853669		3.9798	6.934	0.944944		3.9798	7.076	0.994519		3.9798	6.567	0.968298		3.9798	6.356	0.95107
4.0202	6.84	0.967195		4.0202	7.654	0.984691		4.0202	5.755	0.956139		4.0202	6.137	0.872725		4.0202	6.817	0.929		4.0202	6.94	0.975404		4.0202	6.488	0.95665		4.0202	6.005	0.898549
4.06061	6.958	0.98388		4.06061	7.807	1.00437		4.06061	5.873	0.975743		4.06061	6.34	0.901593		4.06061	6.577	0.896293		4.06061	6.715	0.943781		4.06061	6.375	0.939988		4.06061	5.797	0.867425
4.10101	7.038	0.995192		4.10101	7.826	1.00682		4.10101	5.923	0.984051		4.10101	6.693	0.951792		4.10101	6.359	0.866585		4.10101	6.526	0.917217		4.10101	6.071	0.895164		4.10101	5.804	0.868472
4.14141	7.081	1.00127		4.14141	7.773	1		4.14141	6.019	1		4.14141	6.845	0.973407		4.14141	6.083	0.828972		4.14141	6.298	0.885172		4.14141	6.152	0.907107		4.14141	5.42	0.811013
4.18182	7.035	0.994768		4.18182	8.001	1.02933		4.18182	6.106	1.01445		4.18182	7.006	0.996303		4.18182	5.821	0.793268		4.18182	5.991	0.842024		4.18182	5.804	0.855795		4.18182	5.196	0.777495
4.22222	7.072	1		4.22222	7.815	1.0054		4.22222	5.893	0.979066		4.22222	7.017	0.997867		4.22222	5.441	0.741483		4.22222	5.808	0.816304		4.22222	5.49	0.809496		4.22222	4.924	0.736795
4.26263	7.045	0.996182		4.26263	7.626	0.981088		4.26263	6.055	1.00598		4.26263	7.032	1		4.26263	5.359	0.730308		4.26263	5.42	0.761771		4.26263	5.332	0.786199		4.26263	4.627	0.692354
4.30303	6.751	0.95461		4.30303	7.46	0.959732		4.30303	5.927	0.984715		4.30303	7.248	1.03072		4.30303	4.996	0.680839		4.30303	5.162	0.725509		4.30303	4.815	0.709968		4.30303	4.544	0.679934
4.34343	6.63	0.9375		4.34343	7.235	0.930786		4.34343	5.984	0.994185		4.34343	6.967	0.990757		4.34343	4.703	0.64091		4.34343	4.808	0.675755		4.34343	4.69	0.691536		4.34343	4.323	0.646865
4.38384	6.433	0.909644		4.38384	6.96	0.895407		4.38384	5.837	0.969762		4.38384	7.006	0.996303		4.38384	4.459	0.607659		4.38384	4.57	0.642305		4.38384	4.641	0.684311		4.38384	3.955	0.5918
4.42424	6.275	0.887302		4.42424	6.829	0.878554		4.42424	5.786	0.961289		4.42424	6.958	0.989477		4.42424	4.179	0.569501		4.42424	4.401	0.618552		4.42424	4.255	0.627396		4.42424	3.907	0.584618
4.46465	6.088	0.86086		4.46465	6.396	0.822848		4.46465	5.666	0.941352		4.46465	6.613	0.940415		4.46465	3.912	0.533115		4.46465	4.106	0.577091		4.46465	3.966	0.584783		4.46465	3.601	0.53883
4.50505	5.767	0.815469		4.50505	6.075	0.781552		4.50505	5.405	0.89799		4.50505	6.607	0.939562		4.50505	3.567	0.4861		4.50505	3.736	0.525088		4.50505	3.797	0.559864		4.50505	3.274	0.4899
4.54545	5.532	0.78224		4.54545	5.657	0.727776		4.54545	5.214	0.866257		4.54545	6.645	0.944966		4.54545	3.319	0.452303		4.54545	3.568	0.501476		4.54545	3.427	0.505308		4.54545	3.216	0.481221
4.58586	5.383	0.761171		4.58586	5.323	0.684806		4.58586	5.143	0.854461		4.58586	6.349	0.902873		4.58586	2.98	0.406105		4.58586	3.337	0.469009		4.58586	3.289	0.48496		4.58586	2.993	0.447853
4.62626	5.1	0.721154		4.62626	5.059	0.650843		4.62626	4.861	0.807609		4.62626	5.937	0.844283		4.62626	2.842	0.387299		4.62626	3.027	0.425439		4.62626	3.076	0.453554		4.62626	2.756	0.41239
4.66667	4.694	0.663744		4.66667	4.621	0.594494		4.66667	4.666	0.775212		4.66667	5.693	0.809585		4.66667	2.561	0.349005		4.66667	2.706	0.380323		4.66667	2.848	0.419935		4.66667	2.576	0.385456
4.70707	4.316	0.610294		4.70707	4.447	0.572109		4.70707	4.51	0.749294		4.70707	5.573	0.79252		4.70707	2.316	0.315617		4.70707	2.603	0.365847		4.70707	2.618	0.386022		4.70707	2.446	0.366003
4.74747	4.151	0.586963		4.74747	4.04	0.519748		4.74747	4.341	0.721216		4.74747	5.106	0.726109		4.74747	2.164	0.294903		4.74747	2.341	0.329023		4.74747	2.416	0.356237		4.74747	2.129	0.31857
4.78788	3.881	0.548784		4.78788	3.622	0.465972		4.78788	4.086	0.67885		4.78788	4.776	0.679181		4.78788	1.966	0.26792		4.78788	2.132	0.299649		4.78788	2.358	0.347685		4.78788	2.119	0.317073
4.82828	3.598	0.508767		4.82828	3.479	0.447575		4.82828	3.955	0.657086		4.82828	4.451	0.632964		4.82828	1.809	0.246525		4.82828	1.898	0.26676		4.82828	2.039	0.300649		4.82828	1.812	0.271136
4.86869	3.371	0.476669		4.86869	3.135	0.403319		4.86869	3.74	0.621366		4.86869	4.195	0.596559		4.86869	1.556	0.212047		4.86869	1.74	0.244554		4.86869	1.867	0.275288		4.86869	1.624	0.243005
4.90909	3.08	0.43552		4.90909	2.858	0.367683		4.90909	3.575	0.593952		4.90909	4.009	0.570108		4.90909	1.416	0.192968		4.90909	1.573	0.221082		4.90909	1.733	0.255529		4.90909	1.578	0.236122
4.94949	2.879	0.407098		4.94949	2.686	0.345555		4.94949	3.3	0.548264		4.94949	3.555	0.505546		4.94949	1.319	0.179749		4.94949	1.433	0.201405		4.94949	1.546	0.227956		4.94949	1.478	0.221158
4.9899	2.596	0.367081		4.9899	2.443	0.314293		4.9899	3.096	0.514371		4.9899	3.44	0.489192		4.9899	1.191	0.162306		4.9899	1.306	0.183556		4.9899	1.455	0.214538		4.9899	1.372	0.205297
5.0303	2.372	0.335407		5.0303	2.225	0.286247		5.0303	3.06	0.50839		5.0303	3.078	0.437713		5.0303	1.045	0.142409		5.0303	1.199	0.168517		5.0303	1.284	0.189325		5.0303	1.179	0.176418
5.07071	2.193	0.310096		5.07071	1.927	0.247909		5.07071	2.738	0.454893		5.07071	2.897	0.411974		5.07071	0.948	0.129191		5.07071	1.027	0.144343		5.07071	1.149	0.169419		5.07071	1.171	0.175221
5.11111	2.049	0.289734		5.11111	1.82	0.234144		5.11111	2.686	0.446254		5.11111	2.587	0.36789		5.11111	0.85	0.115835		5.11111	0.952	0.133802		5.11111	1.093	0.161162		5.11111	1.046	0.156517
5.15152	1.878	0.265554		5.15152	1.592	0.204812		5.15152	2.48	0.412029		5.15152	2.478	0.352389		5.15152	0.726	0.098937		5.15152	0.872	0.122558		5.15152	0.982	0.144795		5.15152	0.962	0.143947
5.19192	1.689	0.238829		5.19192	1.487	0.191303		5.19192	2.266	0.376474		5.19192	2.201	0.312998		5.19192	0.614	0.083674		5.19192	0.767	0.1078		5.19192	0.894	0.13182		5.19192	0.895	0.133922
5.23232	1.597	0.22582		5.23232	1.366	0.175737		5.23232	2.124	0.352883		5.23232	1.992	0.283276		5.23232	0.601	0.0819024		5.23232	0.707	0.0993675		5.23232	0.807	0.118991		5.23232	0.786	0.117612
5.27273	1.368	0.193439		5.27273	1.157	0.148849		5.27273	2.009	0.333776		5.27273	1.669	0.237344		5.27273	0.469	0.0639139		5.27273	0.645	0.0906535		5.27273	0.664	0.0979062		5.27273	0.759	0.113572
5.31313	1.297	0.183399		5.31313	1.112	0.143059		5.31313	1.869	0.310517		5.31313	1.586	0.22554		5.31313	0.447	0.0609158		5.31313	0.575	0.0808152		5.31313	0.612	0.0902389		5.31313	0.658	0.0984588
5.35354	1.23	0.173925		5.35354	0.97	0.124791		5.35354	1.635	0.27164		5.35354	1.464	0.208191		5.35354	0.375	0.0511038		5.35354	0.55	0.0773015		5.35354	0.552	0.0813919		5.35354	0.596	0.0891815
5.39394	1.134	0.160351		5.39394	0.859	0.110511		5.39394	1.67	0.277455		5.39394	1.389	0.197526		5.39394	0.343	0.046743		5.39394	0.431	0.0605762		5.39394	0.514	0.0757889		5.39394	0.563	0.0842436
5.43434	0.948	0.13405		5.43434	0.806	0.103692		5.43434	1.513	0.251371		5.43434	1.303	0.185296		5.43434	0.306	0.0417007		5.43434	0.398	0.0559382		5.43434	0.439	0.0647302		5.43434	0.492	0.0736196
5.47475	0.879	0.124293		5.47475	0.728	0.0936575		5.47475	1.456	0.241901		5.47475	1.059	0.150597		5.47475	0.277	0.0377487		5.47475	0.38	0.0534083		5.47475	0.41	0.0604541		5.47475	0.416	0.0622475
5.51515	0.798	0.112839		5.51515	0.654	0.0841374		5.51515	1.301	0.216149		5.51515	0.985	0.140074		5.51515	0.223	0.0303898		5.51515	0.32	0.0449754		5.51515	0.359	0.0529342		5.51515	0.4	0.0598534
5.55556	0.696	0.0984163		5.55556	0.584	0.0751319		5.55556	1.184	0.19671		5.55556	0.866	0.123151		5.55556	0.19	0.0258926		5.55556	0.312	0.043851		5.55556	0.295	0.0434975		5.55556	0.366	0.0547658
5.59596	0.648	0.091629		5.59596	0.486	0.0625241		5.59596	1.161	0.192889		5.59596	0.802	0.11405		5.59596	0.163	0.0222131		5.59596	0.235	0.0330288		5.59596	0.274	0.0404011		5.59596	0.306	0.0457878
5.63636	0.594	0.0839932		5.63636	0.426	0.0548051		5.63636	1.012	0.168134		5.63636	0.672	0.0955631		5.63636	0.154	0.0209866		5.63636	0.224	0.0314828		5.63636	0.248	0.0365674		5.63636	0.298	0.0445908
5.67677	0.532	0.0752262		5.67677	0.389	0.050045		5.67677	0.997	0.165642		5.67677	0.634	0.0901593		5.67677	0.133	0.0181248		5.67677	0.17	0.0238932		5.67677	0.221	0.0325863		5.67677	0.296	0.0442915
5.71717	0.481	0.0680147		5.71717	0.36	0.0463142		5.71717	0.854	0.141884		5.71717	0.557	0.0792093		5.71717	0.113	0.0153993		5.71717	0.169	0.0237526		5.71717	0.167	0.024624		5.71717	0.222	0.0332186
5.75758	0.474	0.0670249		5.75758	0.323	0.0415541		5.75758	0.824	0.1369		5.75758	0.459	0.065273		5.75758	0.096	0.0130826		5.75758	0.177	0.024877		5.75758	0.174	0.0256561		5.75758	0.226	0.0338171
5.79798	0.404	0.0571267		5.79798	0.29	0.0373086		5.79798	0.731	0.121449		5.79798	0.425	0.060438		5.79798	0.065	0.008858		5.79798	0.128	0.0179902		5.79798	0.157	0.0231495		5.79798	0.168	0.0251384
5.83838	0.324	0.0458145		5.83838	0.23	0.0295896		5.83838	0.68	0.112976		5.83838	0.382	0.0543231		5.83838	0.068	0.00926683		5.83838	0.116	0.0163036		5.83838	0.127	0.018726		5.83838	0.166	0.0248391
5.87879	0.299	0.0422794		5.87879	0.209	0.0268879		5.87879	0.607	0.100847		5.87879	0.386	0.0548919		5.87879	0.051	0.00695012		5.87879	0.096	0.0134926		5.87879	0.106	0.0156296		5.87879	0.164	0.0245399
5.91919	0.297	0.0419966		5.91919	0.194	0.0249582		5.91919	0.595	0.0988536		5.91919	0.33	0.0469283		5.91919	0.049	0.00667757		5.91919	0.083	0.0116655		5.91919	0.098	0.01445		5.91919	0.122	0.0182553
5.9596	0.236	0.033371		5.9596	0.156	0.0200695		5.9596	0.569	0.094534		5.9596	0.274	0.0389647		5.9596	0.046	0.00626874		5.9596	0.077	0.0108222		5.9596	0.079	0.0116485		5.9596	0.122	0.0182553
6	0.226	0.031957		6	0.144	0.0185257		6	0.48	0.0797475		6	0.261	0.037116		6	0.042	0.00572363		6	0.063	0.00885453		6	0.054	0.00796225		6	0.097	0.0145144

## Sheet: Fig. 3h
Plots of relative cell area occupied by FLIM-detected aggregates from HT-K73T (lifetime >5 ns, red puncta) untreated and treated with Thapsigargin
HT-K73T_untreated 5 hours								HT-K73T_Tg 5 hours										HT-K73T_untreated 18 hours												HT-K73T_Tg 18 hours
TgUnt5_3	28	TgUnt5_5	32	TgUnt5_4	28	TgUnt5_6	26	Tg5_4	21	Tg5_5	21	Tg5_1	18	Tg5_3	25			TgUnt21_1	13	TgUnt21_4	26	TgUnt21_2	9	TgUnt21_3	19	TgUnt21_5	17	TgUnt21_6	39	Tg21_2	24	Tg21_6	61	Tg21_1	23	Tg21_3	28	Tg21_4	35	Tg21_5	21
Cell area	red puncta area	Cell area	red puncta area	Cell area	red puncta area	Cell area	red puncta area	Cell area	red puncta area	Cell area	red puncta area	Cell area	red puncta area	Cell area	red puncta area			Cell area	red puncta area	Cell area	red puncta area	Cell area	red puncta area	Cell area	red puncta area	Cell area	red puncta area	Cell area	red puncta area	Cell area	red puncta area	Cell area	red puncta area	Cell area	red puncta area	Cell area	red puncta area	Cell area	red puncta area	Cell area	red puncta area
2079	67.64	2867	129.2	14921	26.97	27785	28.16	22029	42.14	62217	61.32	3305	0	453	18.9			4485	571.04	3660	66.75	1748	64.68	334	81.65	700	43.4	1606	48.72	2833	32	8640	134.68	3992	27	2700	57.85	5777	181.9	5079	106.21
2295	36.18	704	146.97	17931	66.56	2062	31.08	2560	47.94	1575	40.56	942		2629	32.04			3194	102.41	18993	63	1614	124.95	12766	61	1149	124.8	13645	154.07	344	97.58	5626	40.42	1855		3529	29.82	1980	40.42	16294
17982	104.96	10582	229.4	14430	51.84	3016	46.92	16152		2298		3378		25851				18507	326.25	23460	135.72	9512	54.72	4840	35.7	1545	76.8	15753	82.56	9321	56.1	7391	61.2	2892		5429	43.92	12289		4614
2083	39.04	41382	78.57		35.2	256	93.24	14825				11205		1188				4994	532.8	29700	153.36		93.84	582	38.27	3835	104.72	23201	284.97	7351	79.38	11342	74.52	2268		6716	24.92	10310
19368	68	7596	109.2		144.64		40.32					798		2475				5969	97.6	7175	127.44		50.6		38.76	11187	113.85	25461	99.84	5082	45.75	2403		1777			28.8	3475
10879	67.76	18037	33.28		32.8		79.9												117.3		91.98		118.32				37		76.44	2880	40.8	9312
2684	84.18	8165	96.36		232.5		25.84												210.21		111.72						36		153	1045	36.08	6703
1918	84		53.4		66.7		23.04	55566				19628		32596				37149	125.58		185.49								311.4	6307		8073
1017	129.6	89333	19.2	47282		33119	24			66090									72.68	82988	198	12874		18522		18416		79666	128.1			5112
7418	65.28		43.05				54.75												91.76		183.04								60.48	35163		697
	66.22		54.72																101.17		105.08								118.32			7479
67723	79.9		66.55																		172.28								67.08
	185.12		94.4																		133								128.34
	195.88		35.36						90.08		101.88		0		50.94						116.92								92.16		387.69		310.82		27		185.31		222.32		106.21
	125.58																				106.64											72778		12784		18374		33831		25987
	116.96		1189.66		657.21		447.25		0.162114		0.154153		0		0.156277						119.04										1.10255		0.42708		0.211202		1.00854		0.657149		0.408704
	68.64																				141.98
	37.8		1.33171		1.38998		1.35043					average	0.118136								139.44													average	0.426034
	338.8											s dev	0.0788292								98													s dev	0.182454
	112											s error	0.0394146								73.92													s error	0.091227
	108.24			average	1.82344							total cells	85						2348.8		169.5													total cells	140
				s dev	0.93244
	2181.78			s error	0.46622														6.32265		2692.3		507.11		255.38		536.57		1805.48
				total cells	114
	3.22162																				3.2442		3.93902		1.37879		2.91361		2.26631
																						average	2.45073
																						s dev	0.821972
																						s error	0.410986
	% of cell area with red puncta			Cell area fraction with red puncta																		total cells	101
	avg	sdev	s error	avg	sdev	s error
Unt 5h	1.82344	0.93244	0.46622	0.0182344	0.0093244	0.0046622
Tg 5h	0.118136	0.0788292	0.0394146	0.00118136	0.000788292	0.000394146
Unt 18h	2.45073	0.821972	0.410986	0.0245073	0.00821972	0.00410986
Tg 18h	0.426034	0.182454	0.091227	0.00426034	0.00182454	0.00091227

## Sheet: Fig. 4b
Plots of number of cells with FLIM-detected aggregates from HT-K73T (lifetime >5 ns, red puncta) untreated and treated with SubAB and Tm
			Untreated	Tm	SubAB	SubAB+Tm
			25	18	50	53
			33	0	52	57
			19	0	38	44
			22	0	37	50
			21	31	47	89
			14	0	54	88
			134	49	278	381

[truncated: 13 more sheets: Fig. 4c, Fig. 4e, Fig. 5a, Fig. 5b, Fig. 5c, Fig. 5d,e, Fig. 5f, Fig. S2b, Fig. S6b, Fig. S8a,b, Fig. S10b, Fig. S12a, Fig. S12c]
